# Supplementary material for: Genome-wide analysis of DNA G-quadruplex motifs across 37 species provides insights into G4 evolution
Source: Commun Biol. 2021 Jan 22;4:98. doi: 10.1038/s42003-020-01643-4 (PMC7822830; doi:10.1038/s42003-020-01643-4)
Supplement: Supplementary file 4 — Supplementary Data 1 [file 42003_2020_1643_MOESM4_ESM.xlsx]

## Sheet: Fig 1
		Fig 1b	Fig 1c	Fig 1d		Fig 1e		Fig 1f	Fig 1g
Species	GroupID	G4 Density(No./Mb)	G4 length proportion	The proportion of genes bearing G4		(G/C)3L1-7 density		(G/C)3L1-7 Length proportion	The proportion of genes bearing (G/C)3L1-7
Saccharomyces cerevisiae	1	405.816	0.00689769	0.432407		3.27758		7.86371e-05	0.00986252
Plasmodium reichenowi	2	104.616	0.00253368	0.0460036		6.27694		0.000281807	0.000888099
Paramecium tetraurelia	2	124.021	0.00240744	0.148707		2.02168		0.000169125	0.00290096
Dictyostelium discoideum	2	384.54	0.00659489	0.269803		4.26994		9.81413e-05	0.00943895
Schistosoma mansoni	3	197.55	0.00329777	0.305948		2.24649		5.78397e-05	0.00503712
Macrostomum lignano	3	3006.44	0.0668324	0.644156		73.2266		0.00268974	0.135476
Echinococcus granulosus	3	1192.73	0.0203863	0.586724		33.9766		0.000796356	0.0420532
Nematostella vectensis	4	1358.76	0.0287104	0.61323		142.737		0.00339664	0.21747
Acropora digitifera	4	539.719	0.00959896	0.38489		15.2595		0.000371488	0.0587021
Hydra vulgaris	4	477.786	0.00797102	0.229821		12.5207		0.000296786	0.0348564
Caenorhabditis elegans	5	637.742	0.0120804	0.380858		23.2851		0.000577516	0.0327407
Strongyloides ratti	5	85.4894	0.00147105	0.0808097		0.41311		1.30706e-05	0.000321311
Brugia malayi	5	181.94	0.0035185	0.174858		7.79217		0.00020683	0.0168742
Lottia gigantea	6	351.654	0.00676237	0.26139		26.6005		0.000635228	0.0664783
Octopus bimaculoides	6	717.14	0.0129562	0.517416		16.7687		0.000425469	0.0393038
Crassostrea gigas	6	720.874	0.0130062	0.454551		70.841		0.00155695	0.146261
Capitella teleta	7	707.706	0.0128132	0.480968		37.5877		0.000885766	0.0665693
Helobdella robusta	7	551.382	0.0111109	0.339355		6.65116		0.000201265	0.0110523
Apis mellifera	8	1155.99	0.0218007	0.554251		64.954		0.00153787	0.0358998
Bombyx mori	8	951.452	0.015348	0.552283		14.5184		0.000384495	0.022704
Drosophila melanogaster	8	1530.66	0.0315092	0.771848		74.2844		0.00193135	0.079429
Danaus pulex	8	1066.72	0.0029277	0.159958		57.0424		0.0012953	0.0162798
Strongylocentrotus purpuratus	9	1482.27	0.0284443	0.659359		152.349		0.0032605	0.254121
Latimeria chalumnae	10	1713.42	0.00722346	0.814349		94.8626		0.00216497	0.187184
Branchiostoma floridae	10	420.803	0.0476844	0.247401		17.4096		0.00314835	0.0243127
Danio rerio	10	811.651	0.0515719	0.451952		38.9658		0.00451353	0.0565651
Xenopus tropicalis	11	1322.79	0.0286238	0.741376		118.803		0.00319011	0.221615
Nanorana parkeri	11	2594.44	0.0452741	0.827465		135.216		0.00338702	0.173982
Anolis carolinensis	12	931.378	0.0177963	0.807305		48.7476		0.00112222	0.190073
Pelodiscus sinensis	12	2139.56	0.0479727	0.534377		252.381		0.00403656	0.22662
Alligator sinensis	12	3232.6	0.0593111	0.713239		55.1691		0.00142551	0.354899
Gallus gallus	13	2648.33	0.0511814	0.929373		286.561		0.00321203	0.544358
Pseudopodoces humilis	13	1317.55	0.0290832	0.513545		89.4207		0.00268212	0.340166
Struthio camelus	13	1096.27	0.0275768	0.572588		92.3456		0.00237969	0.175177
Ornithorhynchus anatinus	14	1067.31	0.0309207	0.0722107		313.53		0.00829117	0.031449
Ovis aries	14	2215.16	0.0464574	0.906809		156.712		0.00409976	0.435999
Homo sapiens	14	2488.54	0.0471051	0.961415		122.733		0.00327194	0.447504

## Sheet: Fig 2
		Fig 2a	Fig 2b	Fig 2c		Fig 2d
Species	Group ID	GC contents	Normalized G4 density(No./Mb)	Normalized f(G/C)3L1-7 density		I Chromosome ideograms			II G4 contents					III GC contents
Saccharomyces cerevisiae	1	0.3815	10.638	0.0859178					Danio rerio					Danio rerio
Plasmodium reichenowi	2	0.1926	5.43228	0.325937		ChromosomeIndex	Real chromosome ID		chromosomeIndex	Start	End	No.of (G/C)3L1-7		chromosomeIndex	Start	End	GC content
Paramecium tetraurelia	2	0.2805	4.42122	0.072071		1	Chr1		1	1	50001	2		1	1	50001	0.48715
Dictyostelium discoideum	2	0.2243	17.1421	0.190347		2	Chr2		1	50002	100002	0		1	50002	100002	0.464808
Schistosoma mansoni	3	0.35	5.61092	0.063806		3	Chr3		1	100003	150003	3		1	100003	150003	0.41806
Macrostomum lignano	3	0.459	65.2257	1.58867		4	Chr4		1	150004	200004	2		1	150004	200004	0.433623
Echinococcus granulosus	3	0.4177	27.5083	0.783613		5	Chr5		1	200005	250005	2		1	200005	250005	0.412592
Nematostella vectensis	4	0.4064	33.438	3.51266		6	Chr6		1	250006	300006	3		1	250006	300006	0.386472
Acropora digitifera	4	0.3904	13.2506	0.374637		7	Chr7		1	300007	350007	4		1	300007	350007	0.403312
Hydra vulgaris	4	0.2757	13.8734	0.363564		8	Chr8		1	350008	400008	0		1	350008	400008	0.393992
Caenorhabditis elegans	5	0.3544	17.9951	0.657033		9	Chr9		1	400009	450009	2		1	400009	450009	0.379612
Strongyloides ratti	5	0.2143	3.98975	0.0192796		10	Chr10		1	450010	500010	3		1	450010	500010	0.384952
Brugia malayi	5	0.2959	6.14942	0.263369		11	Chr11		1	500011	550011	3		1	500011	550011	0.379072
Lottia gigantea	6	0.3328	10.5668	0.799317		12	Chr12		1	550012	600012	0		1	550012	600012	0.369733
Octopus bimaculoides	6	0.3604	19.8981	0.465273		13	Chr13		1	600013	650013	4		1	600013	650013	0.395312
Crassostrea gigas	6	0.3342	21.567	2.11941		14	Chr14		1	650014	700014	2		1	650014	700014	0.396092
Capitella teleta	7	0.4036	17.5357	0.931353		15	Chr15		1	700015	750015	0		1	700015	750015	0.37356
Helobdella robusta	7	0.3282	16.8	0.202654		16	Chr16		1	750016	800016	0		1	750016	800016	0.389101
Apis mellifera	8	0.2976	35.3555	1.98659		17	Chr17		1	800017	850017	2		1	800017	850017	0.369124
Bombyx mori	8	0.3768	24.8312	0.378906		18	Chr18		1	850018	900018	1		1	850018	900018	0.373293
Drosophila melanogaster	8	0.4208	36.4389	1.76842		19	Chr19		1	900019	950019	6		1	900019	950019	0.389492
Danaus pulex	8	0.4076	26.1675	1.3993		20	Chr20		1	950020	1000020	1		1	950020	1000020	0.359499
Strongylocentrotus purpuratus	9	0.3701	40.048	4.11617		21	Chr21		1	1000021	1050021	0		1	1000021	1050021	0.365506
Latimeria chalumnae	10	0.4115	41.6375	2.30523		22	Chr22		1	1050022	1100022	0		1	1050022	1100022	0.357953
Branchiostoma floridae	10	0.411	9.99544	0.413535		23	Chr23		1	1100023	1150023	6		1	1100023	1150023	0.366573
Danio rerio	10	0.3662	22.152	1.06348		24	Chr24		1	1150024	1200024	4		1	1150024	1200024	0.359133
Xenopus tropicalis	11	0.4006	33.0174	2.96536		25	Chr25		1	1200025	1250025	0		1	1200025	1250025	0.365104
Nanorana parkeri	11	0.4205	61.1576	3.18738		102	1		1	1250026	1300026	0		1	1250026	1300026	0.354269
Anolis carolinensis	12	0.3398	23.1001	1.20904		103	2		1	1300027	1350027	5		1	1300027	1350027	0.381037
Pelodiscus sinensis	12	0.4336	48.1779	5.68304		104	3		1	1350028	1400028	1		1	1350028	1400028	0.352393
Alligator sinensis	12	0.4425	74.724	1.27528		105	4		1	1400029	1450029	16		1	1400029	1450029	0.366793
Gallus gallus	13	0.4173	61.805	6.68757		106	5		1	1450030	1500030	1		1	1450030	1500030	0.364648
Pseudopodoces humilis	13	0.4042	30.5501	2.07341		107	6		1	1500031	1550031	0		1	1500031	1550031	0.383058
Struthio camelus	13	0.4105	25.4236	2.14159		55	1		1	1550032	1600032	1		1	1550032	1600032	0.398152
Ornithorhynchus anatinus	14	0.4331	23.4579	6.89089		56	2		1	1600033	1650033	0		1	1600033	1650033	0.369293
Ovis aries	14	0.4207	52.957	3.74646		57	3		1	1650034	1700034	1		1	1650034	1700034	0.366413
Homo sapiens	14	0.4086	60.8994	3.00352		58	4		1	1700035	1750035	2		1	1700035	1750035	0.366473
						59	5		1	1750036	1800036	1		1	1750036	1800036	0.341053
						60	6		1	1800037	1850037	2		1	1800037	1850037	0.359893
						61	7		1	1850038	1900038	0		1	1850038	1900038	0.360353
						62	8		1	1900039	1950039	2		1	1900039	1950039	0.373313
						63	9		1	1950040	2000040	0		1	1950040	2000040	0.364273
						64	10		1	2000041	2050041	0		1	2000041	2050041	0.358233
						65	11		1	2050042	2100042	2		1	2050042	2100042	0.377392
						66	12		1	2100043	2150043	2		1	2100043	2150043	0.357533
						67	13		1	2150044	2200044	1		1	2150044	2200044	0.354873
						68	14		1	2200045	2250045	1		1	2200045	2250045	0.385492
						69	15		1	2250046	2300046	1		1	2250046	2300046	0.379592
						70	16		1	2300047	2350047	4		1	2300047	2350047	0.358233
						71	17		1	2350048	2400048	1		1	2350048	2400048	0.373073
						72	18		1	2400049	2450049	3		1	2400049	2450049	0.373113
						73	19		1	2450050	2500050	3		1	2450050	2500050	0.328233
						74	20		1	2500051	2550051	8		1	2500051	2550051	0.352393
						75	21		1	2550052	2600052	2		1	2550052	2600052	0.367073
						76	22		1	2600053	2650053	0		1	2600053	2650053	0.345813
						77	23		1	2650054	2700054	2		1	2650054	2700054	0.321474
						78	24		1	2700055	2750055	1		1	2700055	2750055	0.339769
						79	25		1	2750056	2800056	6		1	2750056	2800056	0.35726
						80	26		1	2800057	2850057	1		1	2800057	2850057	0.351379
						81	27		1	2850058	2900058	5		1	2850058	2900058	0.343556
						82	28		1	2900059	2950059	0		1	2900059	2950059	0.361697
						84	30		1	2950060	3000060	2		1	2950060	3000060	0.375172
						85	31		1	3000061	3050061	6		1	3000061	3050061	0.375722
						86	32		1	3050062	3100062	2		1	3050062	3100062	0.363713
						87	33		1	3100063	3150063	1		1	3100063	3150063	0.367853
						88	Z		1	3150064	3200064	2		1	3150064	3200064	0.346776
						89	W		1	3200065	3250065	1		1	3200065	3250065	0.382804
						109	2L		1	3250066	3300066	3		1	3250066	3300066	0.325615
						110	2R		1	3300067	3350067	5		1	3300067	3350067	0.349322
						111	3L		1	3350068	3400068	3		1	3350068	3400068	0.35767
						112	3R		1	3400069	3450069	0		1	3400069	3450069	0.315178
						113	4		1	3450070	3500070	2		1	3450070	3500070	0.370985
						114	X		1	3500071	3550071	1		1	3500071	3550071	0.371363
						33	Chr1		1	3550072	3600072	0		1	3550072	3600072	0.338893
						34	Chr2		1	3600073	3650073	2		1	3600073	3650073	0.332335
						35	Chr3		1	3650074	3700074	1		1	3650074	3700074	0.330335
						36	Chr4		1	3700075	3750075	0		1	3700075	3750075	0.336218
						37	Chr5		1	3750076	3800076	0		1	3750076	3800076	0.350286
						38	Chr6		1	3800077	3850077	1		1	3800077	3850077	0.335893
						39	Chr7		1	3850078	3900078	3		1	3850078	3900078	0.357973
						40	Chr8		1	3900079	3950079	2		1	3900079	3950079	0.333073
						41	Chr9		1	3950080	4000080	1		1	3950080	4000080	0.351308
						42	Chr10		1	4000081	4050081	0		1	4000081	4050081	0.331811
						43	Chr11		1	4050082	4100082	1		1	4050082	4100082	0.322272
						44	Chr12		1	4100083	4150083	3		1	4100083	4150083	0.339549
						45	Chr13		1	4150084	4200084	3		1	4150084	4200084	0.350374
						46	Chr14		1	4200085	4250085	1		1	4200085	4250085	0.347293
						47	Chr15		1	4250086	4300086	1		1	4250086	4300086	0.34361
						48	Chr16		1	4300087	4350087	1		1	4300087	4350087	0.348021
						49	Chr17		1	4350088	4400088	3		1	4350088	4400088	0.348093
						50	Chr18		1	4400089	4450089	3		1	4400089	4450089	0.362953
						51	Chr19		1	4450090	4500090	1		1	4450090	4500090	0.366453
						52	Chr20		1	4500091	4550091	4		1	4500091	4550091	0.371093
						53	Chr21		1	4550092	4600092	5		1	4550092	4600092	0.370913
						54	Chr22		1	4600093	4650093	4		1	4600093	4650093	0.363045
						chrX	ChrX		1	4650094	4700094	2		1	4650094	4700094	0.345013
						96	Chr1		1	4700095	4750095	2		1	4700095	4750095	0.361333
						97	Chr2		1	4750096	4800096	3		1	4750096	4800096	0.341993
						98	Chr3		1	4800097	4850097	3		1	4800097	4850097	0.379652
						99	Chr4		1	4850098	4900098	3		1	4850098	4900098	0.358313
						100	Chr5		1	4900099	4950099	3		1	4900099	4950099	0.342366
						101	ChrX		1	4950100	5000100	1		1	4950100	5000100	0.341865
						90	Chr1		1	5000101	5050101	1		1	5000101	5050101	0.368553
						91	Chr2		1	5050102	5100102	1		1	5050102	5100102	0.348853
						92	Chr3		1	5100103	5150103	3		1	5100103	5150103	0.360713
						93	Chr4		1	5150104	5200104	1		1	5150104	5200104	0.338929
						94	Chr5		1	5200105	5250105	1		1	5200105	5250105	0.349853
						95	Chr6		1	5250106	5300106	2		1	5250106	5300106	0.327233
						26	Chr1		1	5300107	5350107	0		1	5300107	5350107	0.314038
						27	Chr2		1	5350108	5400108	2		1	5350108	5400108	0.357053
						28	Chr3		1	5400109	5450109	2		1	5400109	5450109	0.368633
						29	Chr4		1	5450110	5500110	2		1	5450110	5500110	0.356313
						30	Chr5		1	5500111	5550111	2		1	5500111	5550111	0.369251
						31	Chr6		1	5550112	5600112	3		1	5550112	5600112	0.349205
						32	Chr7		1	5600113	5650113	4		1	5600113	5650113	0.364061
						W	ChrW		1	5650114	5700114	4		1	5650114	5700114	0.341837
						155	I		1	5700115	5750115	0		1	5700115	5750115	0.368893
						156	II		1	5750116	5800116	3		1	5750116	5800116	0.377752
						157	III		1	5800117	5850117	5		1	5800117	5850117	0.370233
						158	IV		1	5850118	5900118	2		1	5850118	5900118	0.378852
						159	V		1	5900119	5950119	1		1	5900119	5950119	0.355793
						160	VI		1	5950120	6000120	1		1	5950120	6000120	0.34787
						161	VII		1	6000121	6050121	2		1	6000121	6050121	0.355004
						162	VIII		1	6050122	6100122	0		1	6050122	6100122	0.344353
						163	IX		1	6100123	6150123	2		1	6100123	6150123	0.361233
						164	X		1	6150124	6200124	3		1	6150124	6200124	0.325413
						165	XI		1	6200125	6250125	1		1	6200125	6250125	0.340033
						166	XII		1	6250126	6300126	2		1	6250126	6300126	0.362553
						167	XIII		1	6300127	6350127	6		1	6300127	6350127	0.367813
						168	XIV		1	6350128	6400128	1		1	6350128	6400128	0.340614
						169	XV		1	6400129	6450129	2		1	6400129	6450129	0.331932
						170	XVI		1	6450130	6500130	2		1	6450130	6500130	0.337612
									1	6500131	6550131	0		1	6500131	6550131	0.343034
									1	6550132	6600132	0		1	6550132	6600132	0.337993
									1	6600133	6650133	3		1	6600133	6650133	0.335749
									1	6650134	6700134	0		1	6650134	6700134	0.339189
									1	6700135	6750135	1		1	6700135	6750135	0.349031
									1	6750136	6800136	4		1	6750136	6800136	0.334693
									1	6800137	6850137	3		1	6800137	6850137	0.357053
									1	6850138	6900138	3		1	6850138	6900138	0.339393
									1	6900139	6950139	3		1	6900139	6950139	0.364193
									1	6950140	7000140	1		1	6950140	7000140	0.353053
									1	7000141	7050141	1		1	7000141	7050141	0.343613
									1	7050142	7100142	3		1	7050142	7100142	0.363993
									1	7100143	7150143	2		1	7100143	7150143	0.321442
									1	7150144	7200144	1		1	7150144	7200144	0.355515
									1	7200145	7250145	1		1	7200145	7250145	0.355424
									1	7250146	7300146	3		1	7250146	7300146	0.370973
									1	7300147	7350147	2		1	7300147	7350147	0.358913
									1	7350148	7400148	4		1	7350148	7400148	0.354913
									1	7400149	7450149	2		1	7400149	7450149	0.373453
									1	7450150	7500150	2		1	7450150	7500150	0.345793
									1	7500151	7550151	3		1	7500151	7550151	0.369233
									1	7550152	7600152	0		1	7550152	7600152	0.349793
									1	7600153	7650153	2		1	7600153	7650153	0.364193
									1	7650154	7700154	3		1	7650154	7700154	0.364653
									1	7700155	7750155	3		1	7700155	7750155	0.366993
									1	7750156	7800156	2		1	7750156	7800156	0.366613
									1	7800157	7850157	2		1	7800157	7850157	0.362733
									1	7850158	7900158	1		1	7850158	7900158	0.369593
									1	7900159	7950159	0		1	7900159	7950159	0.357473
									1	7950160	8000160	1		1	7950160	8000160	0.364093
									1	8000161	8050161	4		1	8000161	8050161	0.357553
									1	8050162	8100162	3		1	8050162	8100162	0.371053
									1	8100163	8150163	0		1	8100163	8150163	0.362813
									1	8150164	8200164	1		1	8150164	8200164	0.353393
									1	8200165	8250165	2		1	8200165	8250165	0.369013
									1	8250166	8300166	0		1	8250166	8300166	0.343873
									1	8300167	8350167	1		1	8300167	8350167	0.367393
									1	8350168	8400168	4		1	8350168	8400168	0.373093
									1	8400169	8450169	1		1	8400169	8450169	0.371333
									1	8450170	8500170	1		1	8450170	8500170	0.367953
									1	8500171	8550171	2		1	8500171	8550171	0.353933
									1	8550172	8600172	1		1	8550172	8600172	0.348233
									1	8600173	8650173	1		1	8600173	8650173	0.353013
									1	8650174	8700174	2		1	8650174	8700174	0.338053
									1	8700175	8750175	3		1	8700175	8750175	0.349513
									1	8750176	8800176	2		1	8750176	8800176	0.345233
									1	8800177	8850177	0		1	8800177	8850177	0.344333
									1	8850178	8900178	3		1	8850178	8900178	0.378792
									1	8900179	8950179	0		1	8900179	8950179	0.395992
									1	8950180	9000180	2		1	8950180	9000180	0.375372
									1	9000181	9050181	3		1	9000181	9050181	0.349713
									1	9050182	9100182	1		1	9050182	9100182	0.343533
									1	9100183	9150183	1		1	9100183	9150183	0.351593
									1	9150184	9200184	0		1	9150184	9200184	0.349493
									1	9200185	9250185	2		1	9200185	9250185	0.350493
									1	9250186	9300186	3		1	9250186	9300186	0.353393
									1	9300187	9350187	4		1	9300187	9350187	0.351593
									1	9350188	9400188	1		1	9350188	9400188	0.344853
									1	9400189	9450189	1		1	9400189	9450189	0.339213
									1	9450190	9500190	1		1	9450190	9500190	0.355613
									1	9500191	9550191	6		1	9500191	9550191	0.368453
									1	9550192	9600192	3		1	9550192	9600192	0.360253
									1	9600193	9650193	1		1	9600193	9650193	0.341613
									1	9650194	9700194	1		1	9650194	9700194	0.355593
									1	9700195	9750195	2		1	9700195	9750195	0.349433
									1	9750196	9800196	5		1	9750196	9800196	0.358593
									1	9800197	9850197	5		1	9800197	9850197	0.370013
									1	9850198	9900198	2		1	9850198	9900198	0.356873
									1	9900199	9950199	1		1	9900199	9950199	0.369953
									1	9950200	10000200	1		1	9950200	10000200	0.330413
									1	10000201	10050201	4		1	10000201	10050201	0.350073
									1	10050202	10100202	2		1	10050202	10100202	0.360433
									1	10100203	10150203	2		1	10100203	10150203	0.345153
									1	10150204	10200204	0		1	10150204	10200204	0.352213
									1	10200205	10250205	3		1	10200205	10250205	0.360253
									1	10250206	10300206	1		1	10250206	10300206	0.345693
									1	10300207	10350207	4		1	10300207	10350207	0.357593
									1	10350208	10400208	1		1	10350208	10400208	0.354093
									1	10400209	10450209	0		1	10400209	10450209	0.350233
									1	10450210	10500210	3		1	10450210	10500210	0.344093
									1	10500211	10550211	1		1	10500211	10550211	0.349653
									1	10550212	10600212	2		1	10550212	10600212	0.350573
									1	10600213	10650213	7		1	10600213	10650213	0.383152
									1	10650214	10700214	2		1	10650214	10700214	0.361733
									1	10700215	10750215	2		1	10700215	10750215	0.352353
									1	10750216	10800216	2		1	10750216	10800216	0.354067
									1	10800217	10850217	1		1	10800217	10850217	0.371033
									1	10850218	10900218	2		1	10850218	10900218	0.353993
									1	10900219	10950219	2		1	10900219	10950219	0.364053
									1	10950220	11000220	4		1	10950220	11000220	0.339213
									1	11000221	11050221	1		1	11000221	11050221	0.368693
									1	11050222	11100222	1		1	11050222	11100222	0.381552
									1	11100223	11150223	3		1	11100223	11150223	0.385412
									1	11150224	11200224	4		1	11150224	11200224	0.344413
									1	11200225	11250225	3		1	11200225	11250225	0.361793
									1	11250226	11300226	1		1	11250226	11300226	0.365573
									1	11300227	11350227	4		1	11300227	11350227	0.352953
									1	11350228	11400228	5		1	11350228	11400228	0.359013
									1	11400229	11450229	0		1	11400229	11450229	0.367768
									1	11450230	11500230	0		1	11450230	11500230	0.349593
									1	11500231	11550231	2		1	11500231	11550231	0.373393
									1	11550232	11600232	3		1	11550232	11600232	0.357413
									1	11600233	11650233	1		1	11600233	11650233	0.333493
									1	11650234	11700234	0		1	11650234	11700234	0.359453
									1	11700235	11750235	1		1	11700235	11750235	0.362613
									1	11750236	11800236	2		1	11750236	11800236	0.379632
									1	11800237	11850237	3		1	11800237	11850237	0.383612
									1	11850238	11900238	2		1	11850238	11900238	0.356513
									1	11900239	11950239	3		1	11900239	11950239	0.367053
									1	11950240	12000240	0		1	11950240	12000240	0.353273
									1	12000241	12050241	4		1	12000241	12050241	0.366713
									1	12050242	12100242	1		1	12050242	12100242	0.360993
									1	12100243	12150243	3		1	12100243	12150243	0.355233
									1	12150244	12200244	6		1	12150244	12200244	0.360833
									1	12200245	12250245	0		1	12200245	12250245	0.340113
									1	12250246	12300246	2		1	12250246	12300246	0.357653
									1	12300247	12350247	2		1	12300247	12350247	0.345293
									1	12350248	12400248	3		1	12350248	12400248	0.367713
									1	12400249	12450249	2		1	12400249	12450249	0.353393
									1	12450250	12500250	3		1	12450250	12500250	0.361353
									1	12500251	12550251	2		1	12500251	12550251	0.359653
									1	12550252	12600252	1		1	12550252	12600252	0.39602
									1	12600253	12650253	4		1	12600253	12650253	0.362405
									1	12650254	12700254	2		1	12650254	12700254	0.355753
									1	12700255	12750255	0		1	12700255	12750255	0.361633
									1	12750256	12800256	0		1	12750256	12800256	0.348513
									1	12800257	12850257	2		1	12800257	12850257	0.381492
									1	12850258	12900258	1		1	12850258	12900258	0.353113
									1	12900259	12950259	3		1	12900259	12950259	0.349133
									1	12950260	13000260	5		1	12950260	13000260	0.363053
									1	13000261	13050261	1		1	13000261	13050261	0.358713
									1	13050262	13100262	0		1	13050262	13100262	0.367213
									1	13100263	13150263	3		1	13100263	13150263	0.389432
									1	13150264	13200264	2		1	13150264	13200264	0.367373
									1	13200265	13250265	0		1	13200265	13250265	0.371013
									1	13250266	13300266	1		1	13250266	13300266	0.365333
									1	13300267	13350267	1		1	13300267	13350267	0.367333
									1	13350268	13400268	5		1	13350268	13400268	0.353593
									1	13400269	13450269	0		1	13400269	13450269	0.357813
									1	13450270	13500270	4		1	13450270	13500270	0.372033
									1	13500271	13550271	3		1	13500271	13550271	0.360333
									1	13550272	13600272	0		1	13550272	13600272	0.353873
									1	13600273	13650273	0		1	13600273	13650273	0.360633
									1	13650274	13700274	0		1	13650274	13700274	0.349973
									1	13700275	13750275	0		1	13700275	13750275	0.350273
									1	13750276	13800276	2		1	13750276	13800276	0.359633
									1	13800277	13850277	2		1	13800277	13850277	0.358853
									1	13850278	13900278	0		1	13850278	13900278	0.354673
									1	13900279	13950279	0		1	13900279	13950279	0.359313
									1	13950280	14000280	0		1	13950280	14000280	0.379712
									1	14000281	14050281	0		1	14000281	14050281	0.358573
									1	14050282	14100282	0		1	14050282	14100282	0.360893
									1	14100283	14150283	2		1	14100283	14150283	0.384992
									1	14150284	14200284	2		1	14150284	14200284	0.355813
									1	14200285	14250285	3		1	14200285	14250285	0.361793
									1	14250286	14300286	0		1	14250286	14300286	0.363173
									1	14300287	14350287	5		1	14300287	14350287	0.355253
									1	14350288	14400288	4		1	14350288	14400288	0.358033
									1	14400289	14450289	2		1	14400289	14450289	0.346833
									1	14450290	14500290	4		1	14450290	14500290	0.372273
									1	14500291	14550291	1		1	14500291	14550291	0.336553
									1	14550292	14600292	2		1	14550292	14600292	0.345633
									1	14600293	14650293	1		1	14600293	14650293	0.357893
									1	14650294	14700294	1		1	14650294	14700294	0.346073
									1	14700295	14750295	1		1	14700295	14750295	0.336913
									1	14750296	14800296	2		1	14750296	14800296	0.348533
									1	14800297	14850297	1		1	14800297	14850297	0.372753
									1	14850298	14900298	4		1	14850298	14900298	0.356613
									1	14900299	14950299	2		1	14900299	14950299	0.350913
									1	14950300	15000300	4		1	14950300	15000300	0.369213
									1	15000301	15050301	0		1	15000301	15050301	0.337793
									1	15050302	15100302	6		1	15050302	15100302	0.342433
									1	15100303	15150303	2		1	15100303	15150303	0.337613
									1	15150304	15200304	1		1	15150304	15200304	0.338993
									1	15200305	15250305	1		1	15200305	15250305	0.339073
									1	15250306	15300306	1		1	15250306	15300306	0.354053
									1	15300307	15350307	1		1	15300307	15350307	0.352093
									1	15350308	15400308	4		1	15350308	15400308	0.340653
									1	15400309	15450309	0		1	15400309	15450309	0.349793
									1	15450310	15500310	1		1	15450310	15500310	0.338973
									1	15500311	15550311	3		1	15500311	15550311	0.353293
									1	15550312	15600312	1		1	15550312	15600312	0.361073
									1	15600313	15650313	4		1	15600313	15650313	0.362673
									1	15650314	15700314	3		1	15650314	15700314	0.347353
									1	15700315	15750315	1		1	15700315	15750315	0.357133
									1	15750316	15800316	0		1	15750316	15800316	0.351913
									1	15800317	15850317	0		1	15800317	15850317	0.366093
									1	15850318	15900318	4		1	15850318	15900318	0.346313
									1	15900319	15950319	3		1	15900319	15950319	0.351533
									1	15950320	16000320	1		1	15950320	16000320	0.350533
									1	16000321	16050321	2		1	16000321	16050321	0.365493
									1	16050322	16100322	4		1	16050322	16100322	0.363693
									1	16100323	16150323	1		1	16100323	16150323	0.354993
									1	16150324	16200324	3		1	16150324	16200324	0.363333
									1	16200325	16250325	2		1	16200325	16250325	0.362453
									1	16250326	16300326	3		1	16250326	16300326	0.337553
									1	16300327	16350327	2		1	16300327	16350327	0.344793
									1	16350328	16400328	0		1	16350328	16400328	0.339073
									1	16400329	16450329	5		1	16400329	16450329	0.345413
									1	16450330	16500330	1		1	16450330	16500330	0.376072
									1	16500331	16550331	1		1	16500331	16550331	0.387432
									1	16550332	16600332	2		1	16550332	16600332	0.353333
									1	16600333	16650333	1		1	16600333	16650333	0.338893
									1	16650334	16700334	1		1	16650334	16700334	0.359273
									1	16700335	16750335	5		1	16700335	16750335	0.370493
									1	16750336	16800336	1		1	16750336	16800336	0.377832
									1	16800337	16850337	1		1	16800337	16850337	0.353793
									1	16850338	16900338	2		1	16850338	16900338	0.352893
									1	16900339	16950339	5		1	16900339	16950339	0.343913
									1	16950340	17000340	0		1	16950340	17000340	0.352333
									1	17000341	17050341	7		1	17000341	17050341	0.352093
									1	17050342	17100342	1		1	17050342	17100342	0.361953
									1	17100343	17150343	1		1	17100343	17150343	0.346013
									1	17150344	17200344	4		1	17150344	17200344	0.373713
									1	17200345	17250345	1		1	17200345	17250345	0.356393
									1	17250346	17300346	2		1	17250346	17300346	0.370813
									1	17300347	17350347	0		1	17300347	17350347	0.343813
									1	17350348	17400348	2		1	17350348	17400348	0.355933
									1	17400349	17450349	3		1	17400349	17450349	0.357993
									1	17450350	17500350	3		1	17450350	17500350	0.349993
									1	17500351	17550351	1		1	17500351	17550351	0.347733
									1	17550352	17600352	3		1	17550352	17600352	0.359113
									1	17600353	17650353	0		1	17600353	17650353	0.358833
									1	17650354	17700354	1		1	17650354	17700354	0.345193
									1	17700355	17750355	4		1	17700355	17750355	0.368333
									1	17750356	17800356	2		1	17750356	17800356	0.370293
									1	17800357	17850357	1		1	17800357	17850357	0.377132
									1	17850358	17900358	1		1	17850358	17900358	0.349253
									1	17900359	17950359	2		1	17900359	17950359	0.342573
									1	17950360	18000360	1		1	17950360	18000360	0.375552
									1	18000361	18050361	0		1	18000361	18050361	0.347093
									1	18050362	18100362	2		1	18050362	18100362	0.349413
									1	18100363	18150363	3		1	18100363	18150363	0.339833
									1	18150364	18200364	0		1	18150364	18200364	0.369873
									1	18200365	18250365	2		1	18200365	18250365	0.350293
									1	18250366	18300366	1		1	18250366	18300366	0.362113
									1	18300367	18350367	0		1	18300367	18350367	0.366133
									1	18350368	18400368	0		1	18350368	18400368	0.348213
									1	18400369	18450369	0		1	18400369	18450369	0.347753
									1	18450370	18500370	1		1	18450370	18500370	0.383132
									1	18500371	18550371	3		1	18500371	18550371	0.353693
									1	18550372	18600372	1		1	18550372	18600372	0.352393
									1	18600373	18650373	2		1	18600373	18650373	0.350233
									1	18650374	18700374	0		1	18650374	18700374	0.344373
									1	18700375	18750375	1		1	18700375	18750375	0.340393
									1	18750376	18800376	1		1	18750376	18800376	0.379512
									1	18800377	18850377	2		1	18800377	18850377	0.360933
									1	18850378	18900378	0		1	18850378	18900378	0.349073
									1	18900379	18950379	0		1	18900379	18950379	0.352313
									1	18950380	19000380	0		1	18950380	19000380	0.343173
									1	19000381	19050381	0		1	19000381	19050381	0.342593
									1	19050382	19100382	2		1	19050382	19100382	0.342613
									1	19100383	19150383	0		1	19100383	19150383	0.359313
									1	19150384	19200384	1		1	19150384	19200384	0.351433
									1	19200385	19250385	2		1	19200385	19250385	0.367133
									1	19250386	19300386	2		1	19250386	19300386	0.352413
									1	19300387	19350387	2		1	19300387	19350387	0.413972
									1	19350388	19400388	2		1	19350388	19400388	0.386192
									1	19400389	19450389	0		1	19400389	19450389	0.357553
									1	19450390	19500390	4		1	19450390	19500390	0.367273
									1	19500391	19550391	4		1	19500391	19550391	0.368453
									1	19550392	19600392	1		1	19550392	19600392	0.377592
									1	19600393	19650393	2		1	19600393	19650393	0.357393
									1	19650394	19700394	2		1	19650394	19700394	0.361653
									1	19700395	19750395	0		1	19700395	19750395	0.363933
									1	19750396	19800396	2		1	19750396	19800396	0.364173
									1	19800397	19850397	0		1	19800397	19850397	0.346433
									1	19850398	19900398	2		1	19850398	19900398	0.350213
									1	19900399	19950399	5		1	19900399	19950399	0.353633
									1	19950400	20000400	3		1	19950400	20000400	0.358693
									1	20000401	20050401	1		1	20000401	20050401	0.355353
									1	20050402	20100402	5		1	20050402	20100402	0.389992
									1	20100403	20150403	2		1	20100403	20150403	0.375472
									1	20150404	20200404	2		1	20150404	20200404	0.353973
									1	20200405	20250405	1		1	20200405	20250405	0.348293
									1	20250406	20300406	4		1	20250406	20300406	0.367493
									1	20300407	20350407	3		1	20300407	20350407	0.410252
									1	20350408	20400408	0		1	20350408	20400408	0.438471
									1	20400409	20450409	2		1	20400409	20450409	0.406886
									1	20450410	20500410	1		1	20450410	20500410	0.357933
									1	20500411	20550411	2		1	20500411	20550411	0.355693
									1	20550412	20600412	1		1	20550412	20600412	0.365533
									1	20600413	20650413	0		1	20600413	20650413	0.352953
									1	20650414	20700414	3		1	20650414	20700414	0.377832
									1	20700415	20750415	2		1	20700415	20750415	0.368093
									1	20750416	20800416	1		1	20750416	20800416	0.351453
									1	20800417	20850417	1		1	20800417	20850417	0.352493
									1	20850418	20900418	1		1	20850418	20900418	0.342913
									1	20900419	20950419	3		1	20900419	20950419	0.339973
									1	20950420	21000420	4		1	20950420	21000420	0.342693
									1	21000421	21050421	2		1	21000421	21050421	0.347233
									1	21050422	21100422	4		1	21050422	21100422	0.374353
									1	21100423	21150423	1		1	21100423	21150423	0.357093
									1	21150424	21200424	1		1	21150424	21200424	0.356813
									1	21200425	21250425	3		1	21200425	21250425	0.343873
									1	21250426	21300426	3		1	21250426	21300426	0.393312
									1	21300427	21350427	0		1	21300427	21350427	0.380352
									1	21350428	21400428	1		1	21350428	21400428	0.354633
									1	21400429	21450429	1		1	21400429	21450429	0.353053
									1	21450430	21500430	3		1	21450430	21500430	0.378212
									1	21500431	21550431	0		1	21500431	21550431	0.374873
									1	21550432	21600432	4		1	21550432	21600432	0.373968
									1	21600433	21650433	4		1	21600433	21650433	0.367993
									1	21650434	21700434	0		1	21650434	21700434	0.385312
									1	21700435	21750435	1		1	21700435	21750435	0.367413
									1	21750436	21800436	1		1	21750436	21800436	0.366173
									1	21800437	21850437	2		1	21800437	21850437	0.355173
									1	21850438	21900438	0		1	21850438	21900438	0.375992
									1	21900439	21950439	3		1	21900439	21950439	0.374453
									1	21950440	22000440	1		1	21950440	22000440	0.342553
									1	22000441	22050441	1		1	22000441	22050441	0.337493
									1	22050442	22100442	5		1	22050442	22100442	0.343773
									1	22100443	22150443	0		1	22100443	22150443	0.342413
									1	22150444	22200444	1		1	22150444	22200444	0.350893
									1	22200445	22250445	4		1	22200445	22250445	0.394552
									1	22250446	22300446	1		1	22250446	22300446	0.387252
									1	22300447	22350447	2		1	22300447	22350447	0.382812
									1	22350448	22400448	3		1	22350448	22400448	0.353753
									1	22400449	22450449	2		1	22400449	22450449	0.356653
									1	22450450	22500450	2		1	22450450	22500450	0.363193
									1	22500451	22550451	2		1	22500451	22550451	0.358093
									1	22550452	22600452	1		1	22550452	22600452	0.363733
									1	22600453	22650453	0		1	22600453	22650453	0.356233
									1	22650454	22700454	1		1	22650454	22700454	0.377612
									1	22700455	22750455	2		1	22700455	22750455	0.368353
									1	22750456	22800456	0		1	22750456	22800456	0.383892
									1	22800457	22850457	1		1	22800457	22850457	0.365013
									1	22850458	22900458	0		1	22850458	22900458	0.372573
									1	22900459	22950459	4		1	22900459	22950459	0.403552
									1	22950460	23000460	0		1	22950460	23000460	0.388812
									1	23000461	23050461	1		1	23000461	23050461	0.416492
									1	23050462	23100462	3		1	23050462	23100462	0.390992
									1	23100463	23150463	0		1	23100463	23150463	0.370313
									1	23150464	23200464	3		1	23150464	23200464	0.361033
									1	23200465	23250465	2		1	23200465	23250465	0.354032
									1	23250466	23300466	0		1	23250466	23300466	0.356525
									1	23300467	23350467	0		1	23300467	23350467	0.357633
									1	23350468	23400468	2		1	23350468	23400468	0.355013
									1	23400469	23450469	0		1	23400469	23450469	0.369473
									1	23450470	23500470	3		1	23450470	23500470	0.347753
									1	23500471	23550471	3		1	23500471	23550471	0.345693
									1	23550472	23600472	0		1	23550472	23600472	0.343573
									1	23600473	23650473	3		1	23600473	23650473	0.346053
									1	23650474	23700474	2		1	23650474	23700474	0.357733
									1	23700475	23750475	0		1	23700475	23750475	0.344773
									1	23750476	23800476	0		1	23750476	23800476	0.337193
									1	23800477	23850477	2		1	23800477	23850477	0.347673
									1	23850478	23900478	0		1	23850478	23900478	0.360573
									1	23900479	23950479	1		1	23900479	23950479	0.372713
									1	23950480	24000480	1		1	23950480	24000480	0.383012
									1	24000481	24050481	0		1	24000481	24050481	0.421632
									1	24050482	24100482	1		1	24050482	24100482	0.401212
									1	24100483	24150483	6		1	24100483	24150483	0.390192
									1	24150484	24200484	2		1	24150484	24200484	0.356973
									1	24200485	24250485	2		1	24200485	24250485	0.360893
									1	24250486	24300486	2		1	24250486	24300486	0.366993
									1	24300487	24350487	1		1	24300487	24350487	0.347613
									1	24350488	24400488	0		1	24350488	24400488	0.356733
									1	24400489	24450489	4		1	24400489	24450489	0.369033
									1	24450490	24500490	1		1	24450490	24500490	0.328613
									1	24500491	24550491	3		1	24500491	24550491	0.353953
									1	24550492	24600492	0		1	24550492	24600492	0.334853
									1	24600493	24650493	0		1	24600493	24650493	0.353533
									1	24650494	24700494	1		1	24650494	24700494	0.369993
									1	24700495	24750495	0		1	24700495	24750495	0.355653
									1	24750496	24800496	0		1	24750496	24800496	0.350473
									1	24800497	24850497	1		1	24800497	24850497	0.402852
									1	24850498	24900498	2		1	24850498	24900498	0.351533
									1	24900499	24950499	0		1	24900499	24950499	0.360633
									1	24950500	25000500	0		1	24950500	25000500	0.350173
									1	25000501	25050501	1		1	25000501	25050501	0.361893
									1	25050502	25100502	1		1	25050502	25100502	0.361813
									1	25100503	25150503	1		1	25100503	25150503	0.350333
									1	25150504	25200504	3		1	25150504	25200504	0.369233
									1	25200505	25250505	2		1	25200505	25250505	0.366318
									1	25250506	25300506	1		1	25250506	25300506	0.406866
									1	25300507	25350507	0		1	25300507	25350507	0.370713
									1	25350508	25400508	1		1	25350508	25400508	0.348053
									1	25400509	25450509	0		1	25400509	25450509	0.351793
									1	25450510	25500510	3		1	25450510	25500510	0.396052
									1	25500511	25550511	5		1	25500511	25550511	0.415452
									1	25550512	25600512	2		1	25550512	25600512	0.356833
									1	25600513	25650513	3		1	25600513	25650513	0.407552
									1	25650514	25700514	2		1	25650514	25700514	0.353253
									1	25700515	25750515	1		1	25700515	25750515	0.358133
									1	25750516	25800516	5		1	25750516	25800516	0.348533
									1	25800517	25850517	0		1	25800517	25850517	0.392292
									1	25850518	25900518	0		1	25850518	25900518	0.379312
									1	25900519	25950519	0		1	25900519	25950519	0.342293
									1	25950520	26000520	1		1	25950520	26000520	0.346433
									1	26000521	26050521	1		1	26000521	26050521	0.351953
									1	26050522	26100522	1		1	26050522	26100522	0.382432
									1	26100523	26150523	3		1	26100523	26150523	0.386852
									1	26150524	26200524	0		1	26150524	26200524	0.366553
									1	26200525	26250525	2		1	26200525	26250525	0.369813
									1	26250526	26300526	4		1	26250526	26300526	0.370593
									1	26300527	26350527	4		1	26300527	26350527	0.373973
									1	26350528	26400528	5		1	26350528	26400528	0.384752
									1	26400529	26450529	7		1	26400529	26450529	0.367153
									1	26450530	26500530	3		1	26450530	26500530	0.351673
									1	26500531	26550531	0		1	26500531	26550531	0.413732
									1	26550532	26600532	5		1	26550532	26600532	0.407352
									1	26600533	26650533	7		1	26600533	26650533	0.389232
									1	26650534	26700534	6		1	26650534	26700534	0.405252
									1	26700535	26750535	0		1	26700535	26750535	0.371613
									1	26750536	26800536	3		1	26750536	26800536	0.406772
									1	26800537	26850537	6		1	26800537	26850537	0.393532
									1	26850538	26900538	3		1	26850538	26900538	0.413492
									1	26900539	26950539	2		1	26900539	26950539	0.414112
									1	26950540	27000540	3		1	26950540	27000540	0.412892
									1	27000541	27050541	3		1	27000541	27050541	0.379552
									1	27050542	27100542	3		1	27050542	27100542	0.409652
									1	27100543	27150543	0		1	27100543	27150543	0.361213
									1	27150544	27200544	0		1	27150544	27200544	0.355733
									1	27200545	27250545	6		1	27200545	27250545	0.423512
									1	27250546	27300546	2		1	27250546	27300546	0.390712
									1	27300547	27350547	4		1	27300547	27350547	0.382072
									1	27350548	27400548	3		1	27350548	27400548	0.373333
									1	27400549	27450549	0		1	27400549	27450549	0.355653
									1	27450550	27500550	4		1	27450550	27500550	0.383592
									1	27500551	27550551	2		1	27500551	27550551	0.400052
									1	27550552	27600552	4		1	27550552	27600552	0.432091
									1	27600553	27650553	1		1	27600553	27650553	0.392012
									1	27650554	27700554	2		1	27650554	27700554	0.407112
									1	27700555	27750555	3		1	27700555	27750555	0.390672
									1	27750556	27800556	3		1	27750556	27800556	0.366338
									1	27800557	27850557	1		1	27800557	27850557	0.370118
									1	27850558	27900558	1		1	27850558	27900558	0.446051
									1	27900559	27950559	1		1	27900559	27950559	0.380272
									1	27950560	28000560	2		1	27950560	28000560	0.381692
									1	28000561	28050561	2		1	28000561	28050561	0.371113
									1	28050562	28100562	3		1	28050562	28100562	0.355194
									1	28100563	28150563	3		1	28100563	28150563	0.357913
									1	28150564	28200564	1		1	28150564	28200564	0.358213
									1	28200565	28250565	0		1	28200565	28250565	0.389132
									1	28250566	28300566	0		1	28250566	28300566	0.366953
									1	28300567	28350567	2		1	28300567	28350567	0.366746
									1	28350568	28400568	0		1	28350568	28400568	0.363273
									1	28400569	28450569	1		1	28400569	28450569	0.352773
									1	28450570	28500570	1		1	28450570	28500570	0.356793
									1	28500571	28550571	2		1	28500571	28550571	0.410212
									1	28550572	28600572	1		1	28550572	28600572	0.379572
									1	28600573	28650573	2		1	28600573	28650573	0.437431
									1	28650574	28700574	2		1	28650574	28700574	0.386472
									1	28700575	28750575	1		1	28700575	28750575	0.393532
									1	28750576	28800576	2		1	28750576	28800576	0.386472
									1	28800577	28850577	0		1	28800577	28850577	0.357973
									1	28850578	28900578	0		1	28850578	28900578	0.360073
									1	28900579	28950579	1		1	28900579	28950579	0.353933
									1	28950580	29000580	1		1	28950580	29000580	0.357813
									1	29000581	29050581	2		1	29000581	29050581	0.348113
									1	29050582	29100582	1		1	29050582	29100582	0.340993
									1	29100583	29150583	3		1	29100583	29150583	0.351133
									1	29150584	29200584	3		1	29150584	29200584	0.367493
									1	29200585	29250585	3		1	29200585	29250585	0.388992
									1	29250586	29300586	2		1	29250586	29300586	0.339353
									1	29300587	29350587	0		1	29300587	29350587	0.355193
									1	29350588	29400588	0		1	29350588	29400588	0.349393
									1	29400589	29450589	3		1	29400589	29450589	0.376152
									1	29450590	29500590	2		1	29450590	29500590	0.366193
									1	29500591	29550591	1		1	29500591	29550591	0.373453
									1	29550592	29600592	2		1	29550592	29600592	0.395992
									1	29600593	29650593	1		1	29600593	29650593	0.358473
									1	29650594	29700594	1		1	29650594	29700594	0.357553
									1	29700595	29750595	0		1	29700595	29750595	0.358773
									1	29750596	29800596	1		1	29750596	29800596	0.344833
									1	29800597	29850597	1		1	29800597	29850597	0.366553
									1	29850598	29900598	2		1	29850598	29900598	0.356013
									1	29900599	29950599	1		1	29900599	29950599	0.349293
									1	29950600	30000600	0		1	29950600	30000600	0.375852
									1	30000601	30050601	0		1	30000601	30050601	0.362478
									1	30050602	30100602	0		1	30050602	30100602	0.360613
									1	30100603	30150603	1		1	30100603	30150603	0.357233
									1	30150604	30200604	0		1	30150604	30200604	0.360313
									1	30200605	30250605	2		1	30200605	30250605	0.351093
									1	30250606	30300606	1		1	30250606	30300606	0.350013
									1	30300607	30350607	2		1	30300607	30350607	0.344833
									1	30350608	30400608	1		1	30350608	30400608	0.353893
									1	30400609	30450609	2		1	30400609	30450609	0.343893
									1	30450610	30500610	0		1	30450610	30500610	0.377152
									1	30500611	30550611	2		1	30500611	30550611	0.370273
									1	30550612	30600612	1		1	30550612	30600612	0.366874
									1	30600613	30650613	5		1	30600613	30650613	0.403178
									1	30650614	30700614	4		1	30650614	30700614	0.364752
									1	30700615	30750615	2		1	30700615	30750615	0.338933
									1	30750616	30800616	1		1	30750616	30800616	0.342553
									1	30800617	30850617	5		1	30800617	30850617	0.357833
									1	30850618	30900618	0		1	30850618	30900618	0.355093
									1	30900619	30950619	2		1	30900619	30950619	0.351853
									1	30950620	31000620	2		1	30950620	31000620	0.341613
									1	31000621	31050621	2		1	31000621	31050621	0.429831
									1	31050622	31100622	1		1	31050622	31100622	0.364413
									1	31100623	31150623	4		1	31100623	31150623	0.349533
									1	31150624	31200624	5		1	31150624	31200624	0.384892
									1	31200625	31250625	3		1	31200625	31250625	0.351433
									1	31250626	31300626	1		1	31250626	31300626	0.382952
									1	31300627	31350627	0		1	31300627	31350627	0.348293
									1	31350628	31400628	1		1	31350628	31400628	0.378752
									1	31400629	31450629	2		1	31400629	31450629	0.356833
									1	31450630	31500630	0		1	31450630	31500630	0.369813
									1	31500631	31550631	5		1	31500631	31550631	0.377672
									1	31550632	31600632	2		1	31550632	31600632	0.366953
									1	31600633	31650633	2		1	31600633	31650633	0.350313
									1	31650634	31700634	2		1	31650634	31700634	0.348293
									1	31700635	31750635	1		1	31700635	31750635	0.365413
									1	31750636	31800636	3		1	31750636	31800636	0.398292
									1	31800637	31850637	0		1	31800637	31850637	0.360673
									1	31850638	31900638	3		1	31850638	31900638	0.352853
									1	31900639	31950639	4		1	31900639	31950639	0.341773
									1	31950640	32000640	2		1	31950640	32000640	0.423692
									1	32000641	32050641	2		1	32000641	32050641	0.384692
									1	32050642	32100642	0		1	32050642	32100642	0.364913
									1	32100643	32150643	3		1	32100643	32150643	0.400212
									1	32150644	32200644	0		1	32150644	32200644	0.376772
									1	32200645	32250645	0		1	32200645	32250645	0.363193
									1	32250646	32300646	2		1	32250646	32300646	0.392452
									1	32300647	32350647	2		1	32300647	32350647	0.364273
									1	32350648	32400648	2		1	32350648	32400648	0.371453
									1	32400649	32450649	1		1	32400649	32450649	0.376672
									1	32450650	32500650	2		1	32450650	32500650	0.340933
									1	32500651	32550651	6		1	32500651	32550651	0.355293
									1	32550652	32600652	3		1	32550652	32600652	0.355753
									1	32600653	32650653	1		1	32600653	32650653	0.325453
									1	32650654	32700654	2		1	32650654	32700654	0.360593
									1	32700655	32750655	1		1	32700655	32750655	0.366193
									1	32750656	32800656	4		1	32750656	32800656	0.359273
									1	32800657	32850657	0		1	32800657	32850657	0.339453
									1	32850658	32900658	2		1	32850658	32900658	0.367893
									1	32900659	32950659	2		1	32900659	32950659	0.362593
									1	32950660	33000660	0		1	32950660	33000660	0.355973
									1	33000661	33050661	1		1	33000661	33050661	0.353853
									1	33050662	33100662	0		1	33050662	33100662	0.368313
									1	33100663	33150663	2		1	33100663	33150663	0.364473
									1	33150664	33200664	4		1	33150664	33200664	0.363353
									1	33200665	33250665	3		1	33200665	33250665	0.347233
									1	33250666	33300666	2		1	33250666	33300666	0.361713
									1	33300667	33350667	1		1	33300667	33350667	0.386472
									1	33350668	33400668	4		1	33350668	33400668	0.360953
									1	33400669	33450669	2		1	33400669	33450669	0.356693
									1	33450670	33500670	0		1	33450670	33500670	0.338873
									1	33500671	33550671	2		1	33500671	33550671	0.351873
									1	33550672	33600672	1		1	33550672	33600672	0.359973
									1	33600673	33650673	2		1	33600673	33650673	0.358513
									1	33650674	33700674	1		1	33650674	33700674	0.338313
									1	33700675	33750675	2		1	33700675	33750675	0.353473
									1	33750676	33800676	3		1	33750676	33800676	0.398152
									1	33800677	33850677	1		1	33800677	33850677	0.370553
									1	33850678	33900678	2		1	33850678	33900678	0.342453
									1	33900679	33950679	0		1	33900679	33950679	0.344933
									1	33950680	34000680	1		1	33950680	34000680	0.351373
									1	34000681	34050681	3		1	34000681	34050681	0.374193
									1	34050682	34100682	4		1	34050682	34100682	0.377932
									1	34100683	34150683	1		1	34100683	34150683	0.358113
									1	34150684	34200684	9		1	34150684	34200684	0.44461
									1	34200685	34250685	0		1	34200685	34250685	0.403124
									1	34250686	34300686	2		1	34250686	34300686	0.390293
									1	34300687	34350687	6		1	34300687	34350687	0.409632
									1	34350688	34400688	0		1	34350688	34400688	0.383472
									1	34400689	34450689	3		1	34400689	34450689	0.404412
									1	34450690	34500690	2		1	34450690	34500690	0.37396
									1	34500691	34550691	2		1	34500691	34550691	0.395552
									1	34550692	34600692	3		1	34550692	34600692	0.392552
									1	34600693	34650693	3		1	34600693	34650693	0.383132
									1	34650694	34700694	2		1	34650694	34700694	0.372833
									1	34700695	34750695	1		1	34700695	34750695	0.363273
									1	34750696	34800696	2		1	34750696	34800696	0.353453
									1	34800697	34850697	1		1	34800697	34850697	0.355193
									1	34850698	34900698	3		1	34850698	34900698	0.362033
									1	34900699	34950699	3		1	34900699	34950699	0.362033
									1	34950700	35000700	1		1	34950700	35000700	0.360193
									1	35000701	35050701	4		1	35000701	35050701	0.369973
									1	35050702	35100702	1		1	35050702	35100702	0.371133
									1	35100703	35150703	5		1	35100703	35150703	0.390232
									1	35150704	35200704	1		1	35150704	35200704	0.358333
									1	35200705	35250705	3		1	35200705	35250705	0.341793
									1	35250706	35300706	2		1	35250706	35300706	0.365633
									1	35300707	35350707	2		1	35300707	35350707	0.378552
									1	35350708	35400708	1		1	35350708	35400708	0.370793
									1	35400709	35450709	2		1	35400709	35450709	0.373533
									1	35450710	35500710	4		1	35450710	35500710	0.359293
									1	35500711	35550711	2		1	35500711	35550711	0.349033
									1	35550712	35600712	2		1	35550712	35600712	0.391772
									1	35600713	35650713	2		1	35600713	35650713	0.345053
									1	35650714	35700714	3		1	35650714	35700714	0.346533
									1	35700715	35750715	0		1	35700715	35750715	0.356633
									1	35750716	35800716	1		1	35750716	35800716	0.368253
									1	35800717	35850717	2		1	35800717	35850717	0.344613
									1	35850718	35900718	2		1	35850718	35900718	0.376692
									1	35900719	35950719	4		1	35900719	35950719	0.386852
									1	35950720	36000720	0		1	35950720	36000720	0.330073
									1	36000721	36050721	1		1	36000721	36050721	0.342093
									1	36050722	36100722	0		1	36050722	36100722	0.357293
									1	36100723	36150723	0		1	36100723	36150723	0.342403
									1	36150724	36200724	1		1	36150724	36200724	0.346769
									1	36200725	36250725	3		1	36200725	36250725	0.343913
									1	36250726	36300726	2		1	36250726	36300726	0.380852
									1	36300727	36350727	1		1	36300727	36350727	0.343933
									1	36350728	36400728	1		1	36350728	36400728	0.343701
									1	36400729	36450729	1		1	36400729	36450729	0.350493
									1	36450730	36500730	1		1	36450730	36500730	0.356153
									1	36500731	36550731	3		1	36500731	36550731	0.381192
									1	36550732	36600732	2		1	36550732	36600732	0.347312
									1	36600733	36650733	0		1	36600733	36650733	0.366316
									1	36650734	36700734	3		1	36650734	36700734	0.348013
									1	36700735	36750735	0		1	36700735	36750735	0.348013
									1	36750736	36800736	3		1	36750736	36800736	0.362193
									1	36800737	36850737	1		1	36800737	36850737	0.356048
									1	36850738	36900738	1		1	36850738	36900738	0.385183
									1	36900739	36950739	0		1	36900739	36950739	0.361753
									1	36950740	37000740	4		1	36950740	37000740	0.355533
									1	37000741	37050741	3		1	37000741	37050741	0.358673
									1	37050742	37100742	2		1	37050742	37100742	0.348133
									1	37100743	37150743	0		1	37100743	37150743	0.350413
									1	37150744	37200744	2		1	37150744	37200744	0.358813
									1	37200745	37250745	1		1	37200745	37250745	0.361613
									1	37250746	37300746	1		1	37250746	37300746	0.353673
									1	37300747	37350747	0		1	37300747	37350747	0.350953
									1	37350748	37400748	2		1	37350748	37400748	0.363793
									1	37400749	37450749	2		1	37400749	37450749	0.352493
									1	37450750	37500750	0		1	37450750	37500750	0.330053
									1	37500751	37550751	0		1	37500751	37550751	0.344833
									1	37550752	37600752	1		1	37550752	37600752	0.337593
									1	37600753	37650753	2		1	37600753	37650753	0.321714
									1	37650754	37700754	0		1	37650754	37700754	0.340373
									1	37700755	37750755	0		1	37700755	37750755	0.341413
									1	37750756	37800756	1		1	37750756	37800756	0.351206
									1	37800757	37850757	0		1	37800757	37850757	0.352001
									1	37850758	37900758	1		1	37850758	37900758	0.35845
									1	37900759	37950759	0		1	37900759	37950759	0.349433
									1	37950760	38000760	2		1	37950760	38000760	0.349053
									1	38000761	38050761	1		1	38000761	38050761	0.363433
									1	38050762	38100762	3		1	38050762	38100762	0.347413
									1	38100763	38150763	2		1	38100763	38150763	0.35335
									1	38150764	38200764	1		1	38150764	38200764	0.361493
									1	38200765	38250765	2		1	38200765	38250765	0.349993
									1	38250766	38300766	0		1	38250766	38300766	0.354913
									1	38300767	38350767	0		1	38300767	38350767	0.341073
									1	38350768	38400768	2		1	38350768	38400768	0.354093
									1	38400769	38450769	0		1	38400769	38450769	0.364633
									1	38450770	38500770	1		1	38450770	38500770	0.361333
									1	38500771	38550771	3		1	38500771	38550771	0.357353
									1	38550772	38600772	2		1	38550772	38600772	0.348533
									1	38600773	38650773	0		1	38600773	38650773	0.353173
									1	38650774	38700774	2		1	38650774	38700774	0.358113
									1	38700775	38750775	0		1	38700775	38750775	0.362053
									1	38750776	38800776	1		1	38750776	38800776	0.359273
									1	38800777	38850777	6		1	38800777	38850777	0.382072
									1	38850778	38900778	2		1	38850778	38900778	0.370513
									1	38900779	38950779	0		1	38900779	38950779	0.369213
									1	38950780	39000780	1		1	38950780	39000780	0.356033
									1	39000781	39050781	5		1	39000781	39050781	0.388512
									1	39050782	39100782	1		1	39050782	39100782	0.361473
									1	39100783	39150783	1		1	39100783	39150783	0.355573
									1	39150784	39200784	2		1	39150784	39200784	0.357193
									1	39200785	39250785	3		1	39200785	39250785	0.363093
									1	39250786	39300786	1		1	39250786	39300786	0.378672
									1	39300787	39350787	1		1	39300787	39350787	0.365293
									1	39350788	39400788	1		1	39350788	39400788	0.385452
									1	39400789	39450789	2		1	39400789	39450789	0.357773
									1	39450790	39500790	3		1	39450790	39500790	0.364213
									1	39500791	39550791	0		1	39500791	39550791	0.363473
									1	39550792	39600792	1		1	39550792	39600792	0.377072
									1	39600793	39650793	5		1	39600793	39650793	0.391072
									1	39650794	39700794	2		1	39650794	39700794	0.384612
									1	39700795	39750795	1		1	39700795	39750795	0.364753
									1	39750796	39800796	0		1	39750796	39800796	0.344713
									1	39800797	39850797	3		1	39800797	39850797	0.361053
									1	39850798	39900798	1		1	39850798	39900798	0.362253
									1	39900799	39950799	0		1	39900799	39950799	0.380973
									1	39950800	40000800	3		1	39950800	40000800	0.370053
									1	40000801	40050801	2		1	40000801	40050801	0.335567
									1	40050802	40100802	2		1	40050802	40100802	0.345634
									1	40100803	40150803	2		1	40100803	40150803	0.358213
									1	40150804	40200804	1		1	40150804	40200804	0.361013
									1	40200805	40250805	1		1	40200805	40250805	0.344833
									1	40250806	40300806	3		1	40250806	40300806	0.354033
									1	40300807	40350807	2		1	40300807	40350807	0.350613
									1	40350808	40400808	1		1	40350808	40400808	0.363353
									1	40400809	40450809	2		1	40400809	40450809	0.356793
									1	40450810	40500810	2		1	40450810	40500810	0.366453
									1	40500811	40550811	1		1	40500811	40550811	0.359533
									1	40550812	40600812	0		1	40550812	40600812	0.360013
									1	40600813	40650813	0		1	40600813	40650813	0.363373
									1	40650814	40700814	3		1	40650814	40700814	0.335733
									1	40700815	40750815	1		1	40700815	40750815	0.341153
									1	40750816	40800816	1		1	40750816	40800816	0.362313
									1	40800817	40850817	4		1	40800817	40850817	0.347941
									1	40850818	40900818	2		1	40850818	40900818	0.356961
									1	40900819	40950819	1		1	40900819	40950819	0.368173
									1	40950820	41000820	0		1	40950820	41000820	0.364613
									1	41000821	41050821	4		1	41000821	41050821	0.358733
									1	41050822	41100822	2		1	41050822	41100822	0.351013
									1	41100823	41150823	3		1	41100823	41150823	0.350613
									1	41150824	41200824	2		1	41150824	41200824	0.360633
									1	41200825	41250825	2		1	41200825	41250825	0.359693
									1	41250826	41300826	0		1	41250826	41300826	0.351693
									1	41300827	41350827	1		1	41300827	41350827	0.350653
									1	41350828	41400828	0		1	41350828	41400828	0.344693
									1	41400829	41450829	1		1	41400829	41450829	0.358113
									1	41450830	41500830	2		1	41450830	41500830	0.357893
									1	41500831	41550831	4		1	41500831	41550831	0.352753
									1	41550832	41600832	1		1	41550832	41600832	0.388072
									1	41600833	41650833	1		1	41600833	41650833	0.343373
									1	41650834	41700834	1		1	41650834	41700834	0.333073
									1	41700835	41750835	2		1	41700835	41750835	0.339213
									1	41750836	41800836	2		1	41750836	41800836	0.352113
									1	41800837	41850837	2		1	41800837	41850837	0.338953
									1	41850838	41900838	2		1	41850838	41900838	0.350073
									1	41900839	41950839	0		1	41900839	41950839	0.349313
									1	41950840	42000840	5		1	41950840	42000840	0.363173
									1	42000841	42050841	1		1	42000841	42050841	0.359353
									1	42050842	42100842	1		1	42050842	42100842	0.356773
									1	42100843	42150843	0		1	42100843	42150843	0.352373
									1	42150844	42200844	0		1	42150844	42200844	0.346473
									1	42200845	42250845	0		1	42200845	42250845	0.346773
									1	42250846	42300846	6		1	42250846	42300846	0.355613
									1	42300847	42350847	1		1	42300847	42350847	0.366153
									1	42350848	42400848	3		1	42350848	42400848	0.347473
									1	42400849	42450849	1		1	42400849	42450849	0.347293
									1	42450850	42500850	3		1	42450850	42500850	0.349353
									1	42500851	42550851	4		1	42500851	42550851	0.354593
									1	42550852	42600852	1		1	42550852	42600852	0.347713
									1	42600853	42650853	1		1	42600853	42650853	0.372153
									1	42650854	42700854	1		1	42650854	42700854	0.367313
									1	42700855	42750855	4		1	42700855	42750855	0.388052
									1	42750856	42800856	5		1	42750856	42800856	0.407632
									1	42800857	42850857	8		1	42800857	42850857	0.382352
									1	42850858	42900858	2		1	42850858	42900858	0.355853
									1	42900859	42950859	2		1	42900859	42950859	0.360693
									1	42950860	43000860	2		1	42950860	43000860	0.359293
									1	43000861	43050861	2		1	43000861	43050861	0.354633
									1	43050862	43100862	3		1	43050862	43100862	0.362893
									1	43100863	43150863	2		1	43100863	43150863	0.350333
									1	43150864	43200864	1		1	43150864	43200864	0.354733
									1	43200865	43250865	5		1	43200865	43250865	0.338333
									1	43250866	43300866	0		1	43250866	43300866	0.352053
									1	43300867	43350867	1		1	43300867	43350867	0.372713
									1	43350868	43400868	1		1	43350868	43400868	0.358806
									1	43400869	43450869	1		1	43400869	43450869	0.345913
									1	43450870	43500870	2		1	43450870	43500870	0.342013
									1	43500871	43550871	2		1	43500871	43550871	0.359633
									1	43550872	43600872	1		1	43550872	43600872	0.426811
									1	43600873	43650873	2		1	43600873	43650873	0.414512
									1	43650874	43700874	2		1	43650874	43700874	0.378972
									1	43700875	43750875	3		1	43700875	43750875	0.353933
									1	43750876	43800876	3		1	43750876	43800876	0.373813
									1	43800877	43850877	1		1	43800877	43850877	0.366553
									1	43850878	43900878	0		1	43850878	43900878	0.363213
									1	43900879	43950879	0		1	43900879	43950879	0.369253
									1	43950880	44000880	0		1	43950880	44000880	0.361753
									1	44000881	44050881	0		1	44000881	44050881	0.368133
									1	44050882	44100882	0		1	44050882	44100882	0.358293
									1	44100883	44150883	4		1	44100883	44150883	0.359413
									1	44150884	44200884	5		1	44150884	44200884	0.372913
									1	44200885	44250885	1		1	44200885	44250885	0.367913
									1	44250886	44300886	1		1	44250886	44300886	0.348053
									1	44300887	44350887	2		1	44300887	44350887	0.362933
									1	44350888	44400888	2		1	44350888	44400888	0.351913
									1	44400889	44450889	2		1	44400889	44450889	0.359133
									1	44450890	44500890	2		1	44450890	44500890	0.381252
									1	44500891	44550891	1		1	44500891	44550891	0.358273
									1	44550892	44600892	0		1	44550892	44600892	0.369305
									1	44600893	44650893	1		1	44600893	44650893	0.346009
									1	44650894	44700894	4		1	44650894	44700894	0.366153
									1	44700895	44750895	2		1	44700895	44750895	0.356593
									1	44750896	44800896	5		1	44750896	44800896	0.366053
									1	44800897	44850897	0		1	44800897	44850897	0.355873
									1	44850898	44900898	5		1	44850898	44900898	0.365853
									1	44900899	44950899	1		1	44900899	44950899	0.368593
									1	44950900	45000900	3		1	44950900	45000900	0.363073
									1	45000901	45050901	0		1	45000901	45050901	0.383592
									1	45050902	45100902	1		1	45050902	45100902	0.358493
									1	45100903	45150903	0		1	45100903	45150903	0.376512
									1	45150904	45200904	3		1	45150904	45200904	0.366053
									1	45200905	45250905	0		1	45200905	45250905	0.363693
									1	45250906	45300906	0		1	45250906	45300906	0.352478
									1	45300907	45350907	3		1	45300907	45350907	0.349832
									1	45350908	45400908	1		1	45350908	45400908	0.346593
									1	45400909	45450909	3		1	45400909	45450909	0.341933
									1	45450910	45500910	3		1	45450910	45500910	0.349573
									1	45500911	45550911	1		1	45500911	45550911	0.362733
									1	45550912	45600912	2		1	45550912	45600912	0.354493
									1	45600913	45650913	3		1	45600913	45650913	0.354013
									1	45650914	45700914	0		1	45650914	45700914	0.342113
									1	45700915	45750915	2		1	45700915	45750915	0.340033
									1	45750916	45800916	3		1	45750916	45800916	0.343453
									1	45800917	45850917	5		1	45800917	45850917	0.349753
									1	45850918	45900918	0		1	45850918	45900918	0.345253
									1	45900919	45950919	1		1	45900919	45950919	0.363753
									1	45950920	46000920	1		1	45950920	46000920	0.366893
									1	46000921	46050921	4		1	46000921	46050921	0.348933
									1	46050922	46100922	4		1	46050922	46100922	0.379392
									1	46100923	46150923	1		1	46100923	46150923	0.364273
									1	46150924	46200924	0		1	46150924	46200924	0.371773
									1	46200925	46250925	1		1	46200925	46250925	0.362893
									1	46250926	46300926	1		1	46250926	46300926	0.356833
									1	46300927	46350927	2		1	46300927	46350927	0.372613
									1	46350928	46400928	1		1	46350928	46400928	0.363813
									1	46400929	46450929	4		1	46400929	46450929	0.348333
									1	46450930	46500930	0		1	46450930	46500930	0.346653
									1	46500931	46550931	1		1	46500931	46550931	0.372633
									1	46550932	46600932	5		1	46550932	46600932	0.365093
									1	46600933	46650933	1		1	46600933	46650933	0.378172
									1	46650934	46700934	0		1	46650934	46700934	0.364773
									1	46700935	46750935	4		1	46700935	46750935	0.377732
									1	46750936	46800936	1		1	46750936	46800936	0.349753
									1	46800937	46850937	1		1	46800937	46850937	0.368453
									1	46850938	46900938	0		1	46850938	46900938	0.352913
									1	46900939	46950939	2		1	46900939	46950939	0.348193
									1	46950940	47000940	3		1	46950940	47000940	0.375152
									1	47000941	47050941	3		1	47000941	47050941	0.365553
									1	47050942	47100942	3		1	47050942	47100942	0.349793
									1	47100943	47150943	1		1	47100943	47150943	0.357173
									1	47150944	47200944	1		1	47150944	47200944	0.356933
									1	47200945	47250945	5		1	47200945	47250945	0.360313
									1	47250946	47300946	1		1	47250946	47300946	0.357733
									1	47300947	47350947	2		1	47300947	47350947	0.360353
									1	47350948	47400948	0		1	47350948	47400948	0.335759
									1	47400949	47450949	3		1	47400949	47450949	0.351047
									1	47450950	47500950	1		1	47450950	47500950	0.335965
									1	47500951	47550951	1		1	47500951	47550951	0.332127
									1	47550952	47600952	0		1	47550952	47600952	0.346391
									1	47600953	47650953	0		1	47600953	47650953	0.31248
									1	47650954	47700954	2		1	47650954	47700954	0.322981
									1	47700955	47750955	0		1	47700955	47750955	0.331329
									1	47750956	47800956	1		1	47750956	47800956	0.328481
									1	47800957	47850957	1		1	47800957	47850957	0.345897
									1	47850958	47900958	2		1	47850958	47900958	0.360255
									1	47900959	47950959	1		1	47900959	47950959	0.294898
									1	47950960	48000960	2		1	47950960	48000960	0.359432
									1	48000961	48050961	2		1	48000961	48050961	0.336137
									1	48050962	48100962	2		1	48050962	48100962	0.339008
									1	48100963	48150963	1		1	48100963	48150963	0.359027
									1	48150964	48200964	1		1	48150964	48200964	0.326626
									1	48200965	48250965	2		1	48200965	48250965	0.348931
									1	48250966	48300966	1		1	48250966	48300966	0.356233
									1	48300967	48350967	0		1	48300967	48350967	0.368553
									1	48350968	48400968	2		1	48350968	48400968	0.360133
									1	48400969	48450969	1		1	48400969	48450969	0.349573
									1	48450970	48500970	4		1	48450970	48500970	0.357213
									1	48500971	48550971	4		1	48500971	48550971	0.367953
									1	48550972	48600972	3		1	48550972	48600972	0.384552
									1	48600973	48650973	4		1	48600973	48650973	0.361613
									1	48650974	48700974	2		1	48650974	48700974	0.351233
									1	48700975	48750975	1		1	48700975	48750975	0.345333
									1	48750976	48800976	1		1	48750976	48800976	0.362413
									1	48800977	48850977	0		1	48800977	48850977	0.352453
									1	48850978	48900978	1		1	48850978	48900978	0.362293
									1	48900979	48950979	1		1	48900979	48950979	0.344673
									1	48950980	49000980	3		1	48950980	49000980	0.355613
									1	49000981	49050981	1		1	49000981	49050981	0.371413
									1	49050982	49100982	3		1	49050982	49100982	0.357136
									1	49100983	49150983	2		1	49100983	49150983	0.373394
									1	49150984	49200984	1		1	49150984	49200984	0.359493
									1	49200985	49250985	2		1	49200985	49250985	0.343633
									1	49250986	49300986	4		1	49250986	49300986	0.370953
									1	49300987	49350987	0		1	49300987	49350987	0.371573
									1	49350988	49400988	1		1	49350988	49400988	0.360933
									1	49400989	49450989	0		1	49400989	49450989	0.364873
									1	49450990	49500990	1		1	49450990	49500990	0.362533
									1	49500991	49550991	3		1	49500991	49550991	0.367313
									1	49550992	49600992	2		1	49550992	49600992	0.363013
									1	49600993	49650993	0		1	49600993	49650993	0.352673
									1	49650994	49700994	1		1	49650994	49700994	0.374913
									1	49700995	49750995	1		1	49700995	49750995	0.369373
									1	49750996	49800996	1		1	49750996	49800996	0.407812
									1	49800997	49850997	3		1	49800997	49850997	0.377672
									1	49850998	49900998	0		1	49850998	49900998	0.370693
									1	49900999	49950999	1		1	49900999	49950999	0.364333
									1	49951000	50001000	2		1	49951000	50001000	0.357473
									1	50001001	50051001	3		1	50001001	50051001	0.359825
									1	50051002	50101002	1		1	50051002	50101002	0.355833
									1	50101003	50151003	3		1	50101003	50151003	0.350798
									1	50151004	50201004	1		1	50151004	50201004	0.380874
									1	50201005	50251005	3		1	50201005	50251005	0.365473
									1	50251006	50301006	3		1	50251006	50301006	0.357253
									1	50301007	50351007	2		1	50301007	50351007	0.367653
									1	50351008	50401008	2		1	50351008	50401008	0.354953
									1	50401009	50451009	1		1	50401009	50451009	0.371157
									1	50451010	50501010	1		1	50451010	50501010	0.354903
									1	50501011	50551011	1		1	50501011	50551011	0.362793
									1	50551012	50601012	2		1	50551012	50601012	0.372273
									1	50601013	50651013	1		1	50601013	50651013	0.348215
									1	50651014	50701014	0		1	50651014	50701014	0.356353
									1	50701015	50751015	0		1	50701015	50751015	0.393712
									1	50751016	50801016	0		1	50751016	50801016	0.336433
									1	50801017	50851017	3		1	50801017	50851017	0.368733
									1	50851018	50901018	2		1	50851018	50901018	0.350153
									1	50901019	50951019	0		1	50901019	50951019	0.360793
									1	50951020	51001020	3		1	50951020	51001020	0.367127
									1	51001021	51051021	3		1	51001021	51051021	0.367993
									1	51051022	51101022	0		1	51051022	51101022	0.359833
									1	51101023	51151023	3		1	51101023	51151023	0.351373
									1	51151024	51201024	1		1	51151024	51201024	0.363113
									1	51201025	51251025	2		1	51201025	51251025	0.347633
									1	51251026	51301026	5		1	51251026	51301026	0.365433
									1	51301027	51351027	6		1	51301027	51351027	0.365473
									1	51351028	51401028	2		1	51351028	51401028	0.365073
									1	51401029	51451029	2		1	51401029	51451029	0.338565
									1	51451030	51501030	3		1	51451030	51501030	0.364746
									1	51501031	51551031	1		1	51501031	51551031	0.368553
									1	51551032	51601032	1		1	51551032	51601032	0.340953
									1	51601033	51651033	1		1	51601033	51651033	0.370753
									1	51651034	51701034	3		1	51651034	51701034	0.372931
									1	51701035	51751035	0		1	51701035	51751035	0.384359
									1	51751036	51801036	2		1	51751036	51801036	0.354373
									1	51801037	51851037	2		1	51801037	51851037	0.356793
									1	51851038	51901038	3		1	51851038	51901038	0.360653
									1	51901039	51951039	1		1	51901039	51951039	0.355793
									1	51951040	52001040	1		1	51951040	52001040	0.342913
									1	52001041	52051041	3		1	52001041	52051041	0.348473
									1	52051042	52101042	2		1	52051042	52101042	0.343373
									1	52101043	52151043	0		1	52101043	52151043	0.352916
									1	52151044	52201044	0		1	52151044	52201044	0.341833
									1	52201045	52251045	0		1	52201045	52251045	0.349813
									1	52251046	52301046	1		1	52251046	52301046	0.380372
									1	52301047	52351047	4		1	52301047	52351047	0.380252
									1	52351048	52401048	3		1	52351048	52401048	0.370453
									1	52401049	52451049	0		1	52401049	52451049	0.352833
									1	52451050	52501050	1		1	52451050	52501050	0.375592
									1	52501051	52551051	2		1	52501051	52551051	0.395972
									1	52551052	52601052	1		1	52551052	52601052	0.371033
									1	52601053	52651053	2		1	52601053	52651053	0.358853
									1	52651054	52701054	0		1	52651054	52701054	0.363113
									1	52701055	52751055	1		1	52701055	52751055	0.338773
									1	52751056	52801056	1		1	52751056	52801056	0.407672
									1	52801057	52851057	1		1	52801057	52851057	0.385352
									1	52851058	52901058	3		1	52851058	52901058	0.369293
									1	52901059	52951059	2		1	52901059	52951059	0.372798
									1	52951060	53001060	0		1	52951060	53001060	0.358435
									1	53001061	53051061	0		1	53001061	53051061	0.361676
									1	53051062	53101062	0		1	53051062	53101062	0.370913
									1	53101063	53151063	1		1	53101063	53151063	0.356037
									1	53151064	53201064	0		1	53151064	53201064	0.364341
									1	53201065	53251065	1		1	53201065	53251065	0.364673
									1	53251066	53301066	1		1	53251066	53301066	0.371353
									1	53301067	53351067	0		1	53301067	53351067	0.341073
									1	53351068	53401068	1		1	53351068	53401068	0.369113
									1	53401069	53451069	0		1	53401069	53451069	0.38378
									1	53451070	53501070	2		1	53451070	53501070	0.374872
									1	53501071	53551071	2		1	53501071	53551071	0.357205
									1	53551072	53601072	2		1	53551072	53601072	0.37364
									1	53601073	53651073	1		1	53601073	53651073	0.381552
									1	53651074	53701074	2		1	53651074	53701074	0.39443
									1	53701075	53751075	1		1	53701075	53751075	0.379692
									1	53751076	53801076	4		1	53751076	53801076	0.381258
									1	53801077	53851077	3		1	53801077	53851077	0.373266
									1	53851078	53901078	3		1	53851078	53901078	0.37252
									1	53901079	53951079	2		1	53901079	53951079	0.390473
									1	53951080	54001080	1		1	53951080	54001080	0.360173
									1	54001081	54051081	1		1	54001081	54051081	0.384392
									1	54051082	54101082	1		1	54051082	54101082	0.361433
									1	54101083	54151083	4		1	54101083	54151083	0.401432
									1	54151084	54201084	2		1	54151084	54201084	0.367773
									1	54201085	54251085	0		1	54201085	54251085	0.376252
									1	54251086	54301086	2		1	54251086	54301086	0.360013
									1	54301087	54351087	3		1	54301087	54351087	0.370553
									1	54351088	54401088	0		1	54351088	54401088	0.362673
									1	54401089	54451089	0		1	54401089	54451089	0.380032
									1	54451090	54501090	1		1	54451090	54501090	0.369793
									1	54501091	54551091	1		1	54501091	54551091	0.372593
									1	54551092	54601092	2		1	54551092	54601092	0.353186
									1	54601093	54651093	2		1	54601093	54651093	0.364093
									1	54651094	54701094	2		1	54651094	54701094	0.372733
									1	54701095	54751095	0		1	54701095	54751095	0.387072
									1	54751096	54801096	2		1	54751096	54801096	0.382332
									1	54801097	54851097	1		1	54801097	54851097	0.346173
									1	54851098	54901098	1		1	54851098	54901098	0.372633
									1	54901099	54951099	0		1	54901099	54951099	0.371393
									1	54951100	55001100	3		1	54951100	55001100	0.398912
									1	55001101	55051101	2		1	55001101	55051101	0.408772
									1	55051102	55101102	1		1	55051102	55101102	0.354953
									1	55101103	55151103	1		1	55101103	55151103	0.384612
									1	55151104	55201104	0		1	55151104	55201104	0.395012
									1	55201105	55251105	2		1	55201105	55251105	0.389932
									1	55251106	55301106	7		1	55251106	55301106	0.382447
									1	55301107	55351107	2		1	55301107	55351107	0.414771
									1	55351108	55401108	2		1	55351108	55401108	0.355225
									1	55401109	55451109	1		1	55401109	55451109	0.384292
									1	55451110	55501110	0		1	55451110	55501110	0.378272
									1	55501111	55551111	1		1	55501111	55551111	0.374353
									1	55551112	55601112	6		1	55551112	55601112	0.406192
									1	55601113	55651113	3		1	55601113	55651113	0.377412
									1	55651114	55701114	6		1	55651114	55701114	0.390692
									1	55701115	55751115	3		1	55701115	55751115	0.361937
									1	55751116	55801116	2		1	55751116	55801116	0.359831
									1	55801117	55851117	5		1	55801117	55851117	0.316917
									1	55851118	55901118	1		1	55851118	55901118	0.373292
									1	55901119	55951119	3		1	55901119	55951119	0.38173
									1	55951120	56001120	1		1	55951120	56001120	0.365164
									1	56001121	56051121	4		1	56001121	56051121	0.359256
									1	56051122	56101122	3		1	56051122	56101122	0.369139
									1	56101123	56151123	3		1	56101123	56151123	0.386712
									1	56151124	56201124	2		1	56151124	56201124	0.396432
									1	56201125	56251125	3		1	56201125	56251125	0.387632
									1	56251126	56301126	6		1	56251126	56301126	0.384152
									1	56301127	56351127	3		1	56301127	56351127	0.385592
									1	56351128	56401128	6		1	56351128	56401128	0.387607
									1	56401129	56451129	0		1	56401129	56451129	0.380392
									1	56451130	56501130	2		1	56451130	56501130	0.375532
									1	56501131	56551131	2		1	56501131	56551131	0.353033
									1	56551132	56601132	5		1	56551132	56601132	0.376372
									1	56601133	56651133	3		1	56601133	56651133	0.395092
									1	56651134	56701134	2		1	56651134	56701134	0.376846
									1	56701135	56751135	5		1	56701135	56751135	0.379051
									1	56751136	56801136	3		1	56751136	56801136	0.39963
									1	56801137	56851137	4		1	56801137	56851137	0.380346
									1	56851138	56901138	0		1	56851138	56901138	0.38987
									1	56901139	56951139	2		1	56901139	56951139	0.378306
									1	56951140	57001140	0		1	56951140	57001140	0.364045
									1	57001141	57051141	0		1	57001141	57051141	0.38645
									1	57051142	57101142	5		1	57051142	57101142	0.393612
									1	57101143	57151143	1		1	57101143	57151143	0.359793
									1	57151144	57201144	1		1	57151144	57201144	0.370013
									1	57201145	57251145	2		1	57201145	57251145	0.394112
									1	57251146	57301146	3		1	57251146	57301146	0.362893
									1	57301147	57351147	0		1	57301147	57351147	0.378772
									1	57351148	57401148	1		1	57351148	57401148	0.382252
									1	57401149	57451149	1		1	57401149	57451149	0.400412
									1	57451150	57501150	0		1	57451150	57501150	0.392572
									1	57501151	57551151	1		1	57501151	57551151	0.407192
									1	57551152	57601152	2		1	57551152	57601152	0.398092
									1	57601153	57651153	0		1	57601153	57651153	0.388752
									1	57651154	57701154	3		1	57651154	57701154	0.354173
									1	57701155	57751155	2		1	57701155	57751155	0.392292
									1	57751156	57801156	1		1	57751156	57801156	0.348633
									1	57801157	57851157	1		1	57801157	57851157	0.366333
									1	57851158	57901158	1		1	57851158	57901158	0.385704
									1	57901159	57951159	2		1	57901159	57951159	0.379791
									1	57951160	58001160	1		1	57951160	58001160	0.396317
									1	58001161	58051161	1		1	58001161	58051161	0.378886
									1	58051162	58101162	9		1	58051162	58101162	0.407171
									1	58101163	58151163	2		1	58101163	58151163	0.380678
									1	58151164	58201164	4		1	58151164	58201164	0.391621
									1	58201165	58251165	3		1	58201165	58251165	0.395922
									1	58251166	58301166	1		1	58251166	58301166	0.405715
									1	58301167	58351167	2		1	58301167	58351167	0.391332
									1	58351168	58401168	0		1	58351168	58401168	0.418969
									1	58401169	58451169	0		1	58401169	58451169	0.426142
									1	58451170	58501170	0		1	58451170	58501170	0.440946
									1	58501171	58551171	6		1	58501171	58551171	0.447881
									1	58551172	58601172	8		1	58551172	58601172	0.449011
									1	58601173	58651173	2		1	58601173	58651173	0.440979
									1	58651174	58701174	1		1	58651174	58701174	0.446207
									1	58701175	58751175	0		1	58701175	58751175	0.464971
									1	58751176	58801176	2		1	58751176	58801176	0.447271
									1	58801177	58851177	5		1	58801177	58851177	0.399572
									1	58851178	58871917	2		1	58851178	58871917	0.478866
									2	1	50001	2		2	1	50001	0.456113
									2	50002	100002	10		2	50002	100002	0.451102
									2	100003	150003	1		2	100003	150003	0.44608
									2	150004	200004	0		2	150004	200004	0.406536
									2	200005	250005	0		2	200005	250005	0.392326
									2	250006	300006	4		2	250006	300006	0.427214
									2	300007	350007	0		2	300007	350007	0.389732
									2	350008	400008	0		2	350008	400008	0.390232
									2	400009	450009	7		2	400009	450009	0.391085
									2	450010	500010	5		2	450010	500010	0.375123
									2	500011	550011	2		2	500011	550011	0.373584
									2	550012	600012	3		2	550012	600012	0.387203
									2	600013	650013	11		2	600013	650013	0.390215
									2	650014	700014	2		2	650014	700014	0.372251
									2	700015	750015	1		2	700015	750015	0.352606
									2	750016	800016	1		2	750016	800016	0.377218
									2	800017	850017	1		2	800017	850017	0.368893
									2	850018	900018	1		2	850018	900018	0.367973
									2	900019	950019	2		2	900019	950019	0.372924
									2	950020	1000020	1		2	950020	1000020	0.374033
									2	1000021	1050021	1		2	1000021	1050021	0.379752
									2	1050022	1100022	6		2	1050022	1100022	0.376672
									2	1100023	1150023	5		2	1100023	1150023	0.372953
									2	1150024	1200024	4		2	1150024	1200024	0.390012
									2	1200025	1250025	4		2	1200025	1250025	0.372093
									2	1250026	1300026	3		2	1250026	1300026	0.365073
									2	1300027	1350027	5		2	1300027	1350027	0.374992
									2	1350028	1400028	1		2	1350028	1400028	0.347162
									2	1400029	1450029	1		2	1400029	1450029	0.361473
									2	1450030	1500030	0		2	1450030	1500030	0.401888
									2	1500031	1550031	4		2	1500031	1550031	0.341442
									2	1550032	1600032	2		2	1550032	1600032	0.37171
									2	1600033	1650033	0		2	1600033	1650033	0.370113
									2	1650034	1700034	5		2	1650034	1700034	0.390832
									2	1700035	1750035	0		2	1700035	1750035	0.353013
									2	1750036	1800036	0		2	1750036	1800036	0.347653
									2	1800037	1850037	1		2	1800037	1850037	0.362513
									2	1850038	1900038	5		2	1850038	1900038	0.372813
									2	1900039	1950039	3		2	1900039	1950039	0.399692
									2	1950040	2000040	17		2	1950040	2000040	0.408512
									2	2000041	2050041	1		2	2000041	2050041	0.337033
									2	2050042	2100042	0		2	2050042	2100042	0.361295
									2	2100043	2150043	1		2	2100043	2150043	0.341023
									2	2150044	2200044	1		2	2150044	2200044	0.37388
									2	2200045	2250045	2		2	2200045	2250045	0.386392
									2	2250046	2300046	2		2	2250046	2300046	0.368273
									2	2300047	2350047	2		2	2300047	2350047	0.372193
									2	2350048	2400048	1		2	2350048	2400048	0.331713
									2	2400049	2450049	0		2	2400049	2450049	0.360033
									2	2450050	2500050	0		2	2450050	2500050	0.359333
									2	2500051	2550051	1		2	2500051	2550051	0.360378
									2	2550052	2600052	3		2	2550052	2600052	0.351073
									2	2600053	2650053	2		2	2600053	2650053	0.344183
									2	2650054	2700054	2		2	2650054	2700054	0.369892
									2	2700055	2750055	3		2	2700055	2750055	0.35935
									2	2750056	2800056	4		2	2750056	2800056	0.373968
									2	2800057	2850057	1		2	2800057	2850057	0.358074
									2	2850058	2900058	9		2	2850058	2900058	0.370013
									2	2900059	2950059	1		2	2900059	2950059	0.347313
									2	2950060	3000060	4		2	2950060	3000060	0.356903
									2	3000061	3050061	1		2	3000061	3050061	0.385002
									2	3050062	3100062	5		2	3050062	3100062	0.385431
									2	3100063	3150063	0		2	3100063	3150063	0.341893
									2	3150064	3200064	3		2	3150064	3200064	0.365016
									2	3200065	3250065	0		2	3200065	3250065	0.351908
									2	3250066	3300066	3		2	3250066	3300066	0.385133
									2	3300067	3350067	4		2	3300067	3350067	0.368058
									2	3350068	3400068	6		2	3350068	3400068	0.379912
									2	3400069	3450069	1		2	3400069	3450069	0.393352
									2	3450070	3500070	4		2	3450070	3500070	0.386492
									2	3500071	3550071	7		2	3500071	3550071	0.382672
									2	3550072	3600072	1		2	3550072	3600072	0.383252
									2	3600073	3650073	1		2	3600073	3650073	0.392112
									2	3650074	3700074	2		2	3650074	3700074	0.378752
									2	3700075	3750075	3		2	3700075	3750075	0.385132
									2	3750076	3800076	3		2	3750076	3800076	0.375492
									2	3800077	3850077	5		2	3800077	3850077	0.374493
									2	3850078	3900078	2		2	3850078	3900078	0.369813
									2	3900079	3950079	3		2	3900079	3950079	0.360873
									2	3950080	4000080	8		2	3950080	4000080	0.368454
									2	4000081	4050081	2		2	4000081	4050081	0.357113
									2	4050082	4100082	1		2	4050082	4100082	0.37855
									2	4100083	4150083	5		2	4100083	4150083	0.382918
									2	4150084	4200084	3		2	4150084	4200084	0.373695
									2	4200085	4250085	1		2	4200085	4250085	0.382658
									2	4250086	4300086	0		2	4250086	4300086	0.370999
									2	4300087	4350087	1		2	4300087	4350087	0.381212
									2	4350088	4400088	2		2	4350088	4400088	0.360333
									2	4400089	4450089	1		2	4400089	4450089	0.391552
									2	4450090	4500090	4		2	4450090	4500090	0.395671
									2	4500091	4550091	2		2	4500091	4550091	0.365477
									2	4550092	4600092	4		2	4550092	4600092	0.364201
									2	4600093	4650093	3		2	4600093	4650093	0.372353
									2	4650094	4700094	1		2	4650094	4700094	0.369813
									2	4700095	4750095	2		2	4700095	4750095	0.367744
									2	4750096	4800096	3		2	4750096	4800096	0.376666
									2	4800097	4850097	2		2	4800097	4850097	0.388161
									2	4850098	4900098	3		2	4850098	4900098	0.391968
									2	4900099	4950099	1		2	4900099	4950099	0.374862
									2	4950100	5000100	2		2	4950100	5000100	0.361193
									2	5000101	5050101	1		2	5000101	5050101	0.351253
									2	5050102	5100102	3		2	5050102	5100102	0.370173
									2	5100103	5150103	0		2	5100103	5150103	0.364213
									2	5150104	5200104	2		2	5150104	5200104	0.379112
									2	5200105	5250105	4		2	5200105	5250105	0.376695
									2	5250106	5300106	1		2	5250106	5300106	0.351107
									2	5300107	5350107	2		2	5300107	5350107	0.389823
									2	5350108	5400108	2		2	5350108	5400108	0.3784
									2	5400109	5450109	0		2	5400109	5450109	0.394759
									2	5450110	5500110	2		2	5450110	5500110	0.387232
									2	5500111	5550111	1		2	5500111	5550111	0.367413
									2	5550112	5600112	3		2	5550112	5600112	0.387312
									2	5600113	5650113	14		2	5600113	5650113	0.372173
									2	5650114	5700114	2		2	5650114	5700114	0.364613
									2	5700115	5750115	4		2	5700115	5750115	0.405492
									2	5750116	5800116	2		2	5750116	5800116	0.389872
									2	5800117	5850117	2		2	5800117	5850117	0.392132
									2	5850118	5900118	5		2	5850118	5900118	0.369493
									2	5900119	5950119	5		2	5900119	5950119	0.360933
									2	5950120	6000120	3		2	5950120	6000120	0.365893
									2	6000121	6050121	2		2	6000121	6050121	0.393652
									2	6050122	6100122	2		2	6050122	6100122	0.364073
									2	6100123	6150123	0		2	6100123	6150123	0.375013
									2	6150124	6200124	2		2	6150124	6200124	0.344133
									2	6200125	6250125	0		2	6200125	6250125	0.352293
									2	6250126	6300126	3		2	6250126	6300126	0.379432
									2	6300127	6350127	2		2	6300127	6350127	0.361493
									2	6350128	6400128	2		2	6350128	6400128	0.388832
									2	6400129	6450129	0		2	6400129	6450129	0.370893
									2	6450130	6500130	1		2	6450130	6500130	0.383312
									2	6500131	6550131	1		2	6500131	6550131	0.352253
									2	6550132	6600132	2		2	6550132	6600132	0.371393
									2	6600133	6650133	2		2	6600133	6650133	0.358233
									2	6650134	6700134	2		2	6650134	6700134	0.374647
									2	6700135	6750135	0		2	6700135	6750135	0.367265
									2	6750136	6800136	3		2	6750136	6800136	0.386089
									2	6800137	6850137	3		2	6800137	6850137	0.357176
									2	6850138	6900138	3		2	6850138	6900138	0.364267
									2	6900139	6950139	2		2	6900139	6950139	0.390496
									2	6950140	7000140	4		2	6950140	7000140	0.38454
									2	7000141	7050141	2		2	7000141	7050141	0.367413
									2	7050142	7100142	2		2	7050142	7100142	0.376412
									2	7100143	7150143	2		2	7100143	7150143	0.356653
									2	7150144	7200144	2		2	7150144	7200144	0.373653
									2	7200145	7250145	2		2	7200145	7250145	0.371433
									2	7250146	7300146	4		2	7250146	7300146	0.383792
									2	7300147	7350147	3		2	7300147	7350147	0.389492
									2	7350148	7400148	2		2	7350148	7400148	0.362813
									2	7400149	7450149	1		2	7400149	7450149	0.382492
									2	7450150	7500150	4		2	7450150	7500150	0.358493
									2	7500151	7550151	5		2	7500151	7550151	0.392912
									2	7550152	7600152	8		2	7550152	7600152	0.372124
									2	7600153	7650153	0		2	7600153	7650153	0.388192
									2	7650154	7700154	3		2	7650154	7700154	0.37562
									2	7700155	7750155	3		2	7700155	7750155	0.344932
									2	7750156	7800156	1		2	7750156	7800156	0.387032
									2	7800157	7850157	1		2	7800157	7850157	0.407567
									2	7850158	7900158	2		2	7850158	7900158	0.366077
									2	7900159	7950159	1		2	7900159	7950159	0.371473
									2	7950160	8000160	0		2	7950160	8000160	0.375872
									2	8000161	8050161	0		2	8000161	8050161	0.359253
									2	8050162	8100162	2		2	8050162	8100162	0.371393
									2	8100163	8150163	0		2	8100163	8150163	0.362513
									2	8150164	8200164	2		2	8150164	8200164	0.392132
									2	8200165	8250165	3		2	8200165	8250165	0.359293
									2	8250166	8300166	0		2	8250166	8300166	0.351373
									2	8300167	8350167	2		2	8300167	8350167	0.360493
									2	8350168	8400168	0		2	8350168	8400168	0.383372
									2	8400169	8450169	1		2	8400169	8450169	0.379772
									2	8450170	8500170	4		2	8450170	8500170	0.348693
									2	8500171	8550171	1		2	8500171	8550171	0.374693
									2	8550172	8600172	3		2	8550172	8600172	0.371833
									2	8600173	8650173	2		2	8600173	8650173	0.382552
									2	8650174	8700174	5		2	8650174	8700174	0.369833
									2	8700175	8750175	1		2	8700175	8750175	0.381712
									2	8750176	8800176	1		2	8750176	8800176	0.389952
									2	8800177	8850177	0		2	8800177	8850177	0.381592
									2	8850178	8900178	4		2	8850178	8900178	0.391472
									2	8900179	8950179	5		2	8900179	8950179	0.398672
									2	8950180	9000180	1		2	8950180	9000180	0.368393
									2	9000181	9050181	1		2	9000181	9050181	0.383372
									2	9050182	9100182	3		2	9050182	9100182	0.404092
									2	9100183	9150183	2		2	9100183	9150183	0.378932
									2	9150184	9200184	4		2	9150184	9200184	0.374713
									2	9200185	9250185	3		2	9200185	9250185	0.373693
									2	9250186	9300186	3		2	9250186	9300186	0.390492
									2	9300187	9350187	2		2	9300187	9350187	0.367833
									2	9350188	9400188	3		2	9350188	9400188	0.394872
									2	9400189	9450189	0		2	9400189	9450189	0.366333
									2	9450190	9500190	5		2	9450190	9500190	0.376492
									2	9500191	9550191	2		2	9500191	9550191	0.364233
									2	9550192	9600192	2		2	9550192	9600192	0.376812
									2	9600193	9650193	2		2	9600193	9650193	0.374913
									2	9650194	9700194	1		2	9650194	9700194	0.379072
									2	9700195	9750195	1		2	9700195	9750195	0.355013
									2	9750196	9800196	2		2	9750196	9800196	0.351793
									2	9800197	9850197	4		2	9800197	9850197	0.346258
									2	9850198	9900198	0		2	9850198	9900198	0.350044
									2	9900199	9950199	1		2	9900199	9950199	0.365093
									2	9950200	10000200	0		2	9950200	10000200	0.385212
									2	10000201	10050201	3		2	10000201	10050201	0.362033
									2	10050202	10100202	0		2	10050202	10100202	0.367113
									2	10100203	10150203	6		2	10100203	10150203	0.369093
									2	10150204	10200204	3		2	10150204	10200204	0.367213
									2	10200205	10250205	3		2	10200205	10250205	0.368653
									2	10250206	10300206	1		2	10250206	10300206	0.372553
									2	10300207	10350207	1		2	10300207	10350207	0.362713
									2	10350208	10400208	0		2	10350208	10400208	0.353993
									2	10400209	10450209	2		2	10400209	10450209	0.353653
									2	10450210	10500210	1		2	10450210	10500210	0.339252
									2	10500211	10550211	2		2	10500211	10550211	0.361593
									2	10550212	10600212	3		2	10550212	10600212	0.368253
									2	10600213	10650213	0		2	10600213	10650213	0.348713
									2	10650214	10700214	3		2	10650214	10700214	0.378132
									2	10700215	10750215	1		2	10700215	10750215	0.363813
									2	10750216	10800216	4		2	10750216	10800216	0.374933
									2	10800217	10850217	1		2	10800217	10850217	0.366193
									2	10850218	10900218	2		2	10850218	10900218	0.357233
									2	10900219	10950219	2		2	10900219	10950219	0.361533
									2	10950220	11000220	1		2	10950220	11000220	0.342973
									2	11000221	11050221	1		2	11000221	11050221	0.360473
									2	11050222	11100222	1		2	11050222	11100222	0.368793
									2	11100223	11150223	2		2	11100223	11150223	0.370493
									2	11150224	11200224	1		2	11150224	11200224	0.354213
									2	11200225	11250225	3		2	11200225	11250225	0.368393
									2	11250226	11300226	3		2	11250226	11300226	0.366753
									2	11300227	11350227	1		2	11300227	11350227	0.352773
									2	11350228	11400228	1		2	11350228	11400228	0.364313
									2	11400229	11450229	4		2	11400229	11450229	0.381912
									2	11450230	11500230	4		2	11450230	11500230	0.375032
									2	11500231	11550231	0		2	11500231	11550231	0.391312
									2	11550232	11600232	2		2	11550232	11600232	0.432251
									2	11600233	11650233	0		2	11600233	11650233	0.371053
									2	11650234	11700234	2		2	11650234	11700234	0.359933
									2	11700235	11750235	3		2	11700235	11750235	0.361853
									2	11750236	11800236	7		2	11750236	11800236	0.376432
									2	11800237	11850237	2		2	11800237	11850237	0.388452
									2	11850238	11900238	1		2	11850238	11900238	0.359833
									2	11900239	11950239	3		2	11900239	11950239	0.379172
									2	11950240	12000240	4		2	11950240	12000240	0.364913
									2	12000241	12050241	1		2	12000241	12050241	0.369553
									2	12050242	12100242	1		2	12050242	12100242	0.391552
									2	12100243	12150243	3		2	12100243	12150243	0.346953
									2	12150244	12200244	0		2	12150244	12200244	0.357753
									2	12200245	12250245	3		2	12200245	12250245	0.369413
									2	12250246	12300246	3		2	12250246	12300246	0.366793
									2	12300247	12350247	3		2	12300247	12350247	0.394912
									2	12350248	12400248	3		2	12350248	12400248	0.395532
									2	12400249	12450249	4		2	12400249	12450249	0.406552
									2	12450250	12500250	0		2	12450250	12500250	0.337613
									2	12500251	12550251	1		2	12500251	12550251	0.367652
									2	12550252	12600252	1		2	12550252	12600252	0.360194
									2	12600253	12650253	4		2	12600253	12650253	0.352192
									2	12650254	12700254	0		2	12650254	12700254	0.352073
									2	12700255	12750255	1		2	12700255	12750255	0.364613
									2	12750256	12800256	3		2	12750256	12800256	0.402992
									2	12800257	12850257	2		2	12800257	12850257	0.350193
									2	12850258	12900258	2		2	12850258	12900258	0.384812
									2	12900259	12950259	1		2	12900259	12950259	0.375252
									2	12950260	13000260	0		2	12950260	13000260	0.405692
									2	13000261	13050261	1		2	13000261	13050261	0.397912
									2	13050262	13100262	0		2	13050262	13100262	0.401832
									2	13100263	13150263	0		2	13100263	13150263	0.418932
									2	13150264	13200264	0		2	13150264	13200264	0.350953
									2	13200265	13250265	0		2	13200265	13250265	0.358913
									2	13250266	13300266	0		2	13250266	13300266	0.345733
									2	13300267	13350267	1		2	13300267	13350267	0.378452
									2	13350268	13400268	4		2	13350268	13400268	0.390972
									2	13400269	13450269	0		2	13400269	13450269	0.364133
									2	13450270	13500270	3		2	13450270	13500270	0.410032
									2	13500271	13550271	0		2	13500271	13550271	0.386372
									2	13550272	13600272	0		2	13550272	13600272	0.367293
									2	13600273	13650273	2		2	13600273	13650273	0.394932
									2	13650274	13700274	0		2	13650274	13700274	0.370793
									2	13700275	13750275	2		2	13700275	13750275	0.393852
									2	13750276	13800276	0		2	13750276	13800276	0.376572
									2	13800277	13850277	2		2	13800277	13850277	0.408372
									2	13850278	13900278	1		2	13850278	13900278	0.392432
									2	13900279	13950279	4		2	13900279	13950279	0.390837
									2	13950280	14000280	2		2	13950280	14000280	0.398606
									2	14000281	14050281	0		2	14000281	14050281	0.364372
									2	14050282	14100282	2		2	14050282	14100282	0.373853
									2	14100283	14150283	1		2	14100283	14150283	0.390282
									2	14150284	14200284	2		2	14150284	14200284	0.385606
									2	14200285	14250285	1		2	14200285	14250285	0.400373
									2	14250286	14300286	0		2	14250286	14300286	0.377892
									2	14300287	14350287	5		2	14300287	14350287	0.438251
									2	14350288	14400288	8		2	14350288	14400288	0.431891
									2	14400289	14450289	0		2	14400289	14450289	0.412075
									2	14450290	14500290	1		2	14450290	14500290	0.405572
									2	14500291	14550291	7		2	14500291	14550291	0.399412
									2	14550292	14600292	1		2	14550292	14600292	0.429091
									2	14600293	14650293	3		2	14600293	14650293	0.356233
									2	14650294	14700294	0		2	14650294	14700294	0.387592
									2	14700295	14750295	1		2	14700295	14750295	0.414652
									2	14750296	14800296	1		2	14750296	14800296	0.369213
									2	14800297	14850297	1		2	14800297	14850297	0.382072
									2	14850298	14900298	3		2	14850298	14900298	0.409192
									2	14900299	14950299	0		2	14900299	14950299	0.399052
									2	14950300	15000300	2		2	14950300	15000300	0.425645
									2	15000301	15050301	0		2	15000301	15050301	0.467471
									2	15050302	15100302	0		2	15050302	15100302	0.445431
									2	15100303	15150303	0		2	15100303	15150303	0.392392
									2	15150304	15200304	1		2	15150304	15200304	0.426131
									2	15200305	15250305	4		2	15200305	15250305	0.396432
									2	15250306	15300306	0		2	15250306	15300306	0.366773
									2	15300307	15350307	1		2	15300307	15350307	0.379372
									2	15350308	15400308	3		2	15350308	15400308	0.364733
									2	15400309	15450309	1		2	15400309	15450309	0.350793
									2	15450310	15500310	2		2	15450310	15500310	0.349193
									2	15500311	15550311	0		2	15500311	15550311	0.355653
									2	15550312	15600312	0		2	15550312	15600312	0.355733
									2	15600313	15650313	0		2	15600313	15650313	0.363213
									2	15650314	15700314	3		2	15650314	15700314	0.354093
									2	15700315	15750315	1		2	15700315	15750315	0.343233
									2	15750316	15800316	2		2	15750316	15800316	0.331453
									2	15800317	15850317	3		2	15800317	15850317	0.331313
									2	15850318	15900318	1		2	15850318	15900318	0.367213
									2	15900319	15950319	3		2	15900319	15950319	0.378752
									2	15950320	16000320	3		2	15950320	16000320	0.353793
									2	16000321	16050321	4		2	16000321	16050321	0.367793
									2	16050322	16100322	0		2	16050322	16100322	0.386332
									2	16100323	16150323	1		2	16100323	16150323	0.365113
									2	16150324	16200324	2		2	16150324	16200324	0.355993
									2	16200325	16250325	2		2	16200325	16250325	0.361593
									2	16250326	16300326	2		2	16250326	16300326	0.363373
									2	16300327	16350327	3		2	16300327	16350327	0.403232
									2	16350328	16400328	4		2	16350328	16400328	0.393512
									2	16400329	16450329	1		2	16400329	16450329	0.335093
									2	16450330	16500330	1		2	16450330	16500330	0.400152
									2	16500331	16550331	4		2	16500331	16550331	0.367593
									2	16550332	16600332	0		2	16550332	16600332	0.360093
									2	16600333	16650333	1		2	16600333	16650333	0.357753
									2	16650334	16700334	0		2	16650334	16700334	0.358333
									2	16700335	16750335	0		2	16700335	16750335	0.354033
									2	16750336	16800336	0		2	16750336	16800336	0.356093
									2	16800337	16850337	1		2	16800337	16850337	0.369533
									2	16850338	16900338	4		2	16850338	16900338	0.368653
									2	16900339	16950339	4		2	16900339	16950339	0.331033
									2	16950340	17000340	0		2	16950340	17000340	0.340093
									2	17000341	17050341	4		2	17000341	17050341	0.356053
									2	17050342	17100342	0		2	17050342	17100342	0.392032
									2	17100343	17150343	4		2	17100343	17150343	0.362753
									2	17150344	17200344	2		2	17150344	17200344	0.366245
									2	17200345	17250345	4		2	17200345	17250345	0.375173
									2	17250346	17300346	4		2	17250346	17300346	0.378572
									2	17300347	17350347	5		2	17300347	17350347	0.358193
									2	17350348	17400348	4		2	17350348	17400348	0.366773
									2	17400349	17450349	1		2	17400349	17450349	0.359593
									2	17450350	17500350	4		2	17450350	17500350	0.378212
									2	17500351	17550351	2		2	17500351	17550351	0.358233
									2	17550352	17600352	0		2	17550352	17600352	0.375732
									2	17600353	17650353	1		2	17600353	17650353	0.362633
									2	17650354	17700354	0		2	17650354	17700354	0.348673
									2	17700355	17750355	0		2	17700355	17750355	0.353133
									2	17750356	17800356	3		2	17750356	17800356	0.368013
									2	17800357	17850357	0		2	17800357	17850357	0.357153
									2	17850358	17900358	0		2	17850358	17900358	0.359693
									2	17900359	17950359	2		2	17900359	17950359	0.373233
									2	17950360	18000360	1		2	17950360	18000360	0.352693
									2	18000361	18050361	1		2	18000361	18050361	0.356413
									2	18050362	18100362	1		2	18050362	18100362	0.353113
									2	18100363	18150363	2		2	18100363	18150363	0.361433
									2	18150364	18200364	1		2	18150364	18200364	0.352933
									2	18200365	18250365	5		2	18200365	18250365	0.361393
									2	18250366	18300366	2		2	18250366	18300366	0.356453
									2	18300367	18350367	4		2	18300367	18350367	0.403932
									2	18350368	18400368	5		2	18350368	18400368	0.416892
									2	18400369	18450369	0		2	18400369	18450369	0.386252
									2	18450370	18500370	2		2	18450370	18500370	0.385872
									2	18500371	18550371	3		2	18500371	18550371	0.435231
									2	18550372	18600372	2		2	18550372	18600372	0.354101
									2	18600373	18650373	3		2	18600373	18650373	0.366133
									2	18650374	18700374	1		2	18650374	18700374	0.362953
									2	18700375	18750375	3		2	18700375	18750375	0.397772
									2	18750376	18800376	0		2	18750376	18800376	0.368713
									2	18800377	18850377	3		2	18800377	18850377	0.388232
									2	18850378	18900378	1		2	18850378	18900378	0.357173
									2	18900379	18950379	2		2	18900379	18950379	0.358033
									2	18950380	19000380	2		2	18950380	19000380	0.356493
									2	19000381	19050381	2		2	19000381	19050381	0.355613
									2	19050382	19100382	1		2	19050382	19100382	0.331833
									2	19100383	19150383	2		2	19100383	19150383	0.349662
									2	19150384	19200384	1		2	19150384	19200384	0.362953
									2	19200385	19250385	4		2	19200385	19250385	0.348913
									2	19250386	19300386	1		2	19250386	19300386	0.364522
									2	19300387	19350387	2		2	19300387	19350387	0.357553
									2	19350388	19400388	3		2	19350388	19400388	0.356013
									2	19400389	19450389	0		2	19400389	19450389	0.381432
									2	19450390	19500390	5		2	19450390	19500390	0.372233
									2	19500391	19550391	1		2	19500391	19550391	0.344993
									2	19550392	19600392	1		2	19550392	19600392	0.351253
									2	19600393	19650393	0		2	19600393	19650393	0.347573
									2	19650394	19700394	2		2	19650394	19700394	0.373013
									2	19700395	19750395	1		2	19700395	19750395	0.377272
									2	19750396	19800396	7		2	19750396	19800396	0.518914
									2	19800397	19850397	5		2	19800397	19850397	0.574594
									2	19850398	19900398	3		2	19850398	19900398	0.385692
									2	19900399	19950399	1		2	19900399	19950399	0.394312
									2	19950400	20000400	1		2	19950400	20000400	0.372633
									2	20000401	20050401	0		2	20000401	20050401	0.362813
									2	20050402	20100402	3		2	20050402	20100402	0.381332
									2	20100403	20150403	1		2	20100403	20150403	0.374113
									2	20150404	20200404	0		2	20150404	20200404	0.387672
									2	20200405	20250405	1		2	20200405	20250405	0.364453
									2	20250406	20300406	3		2	20250406	20300406	0.360553
									2	20300407	20350407	1		2	20300407	20350407	0.373513
									2	20350408	20400408	1		2	20350408	20400408	0.353753
									2	20400409	20450409	1		2	20400409	20450409	0.358153
									2	20450410	20500410	0		2	20450410	20500410	0.349373
									2	20500411	20550411	1		2	20500411	20550411	0.362153
									2	20550412	20600412	4		2	20550412	20600412	0.381212
									2	20600413	20650413	3		2	20600413	20650413	0.362693
									2	20650414	20700414	1		2	20650414	20700414	0.347773
									2	20700415	20750415	5		2	20700415	20750415	0.379612
									2	20750416	20800416	4		2	20750416	20800416	0.356293
									2	20800417	20850417	1		2	20800417	20850417	0.338993
									2	20850418	20900418	2		2	20850418	20900418	0.374613
									2	20900419	20950419	2		2	20900419	20950419	0.348853
									2	20950420	21000420	3		2	20950420	21000420	0.381432
									2	21000421	21050421	3		2	21000421	21050421	0.368413
									2	21050422	21100422	2		2	21050422	21100422	0.367533
									2	21100423	21150423	3		2	21100423	21150423	0.34677
									2	21150424	21200424	2		2	21150424	21200424	0.357493
									2	21200425	21250425	0		2	21200425	21250425	0.344273
									2	21250426	21300426	2		2	21250426	21300426	0.339113
									2	21300427	21350427	1		2	21300427	21350427	0.353253
									2	21350428	21400428	3		2	21350428	21400428	0.370393
									2	21400429	21450429	1		2	21400429	21450429	0.361373
									2	21450430	21500430	2		2	21450430	21500430	0.349833
									2	21500431	21550431	1		2	21500431	21550431	0.356713
									2	21550432	21600432	1		2	21550432	21600432	0.352633
									2	21600433	21650433	7		2	21600433	21650433	0.357393
									2	21650434	21700434	0		2	21650434	21700434	0.357633
									2	21700435	21750435	5		2	21700435	21750435	0.366673
									2	21750436	21800436	0		2	21750436	21800436	0.337273
									2	21800437	21850437	3		2	21800437	21850437	0.366873
									2	21850438	21900438	1		2	21850438	21900438	0.365633
									2	21900439	21950439	2		2	21900439	21950439	0.375872
									2	21950440	22000440	1		2	21950440	22000440	0.352493
									2	22000441	22050441	3		2	22000441	22050441	0.386212
									2	22050442	22100442	2		2	22050442	22100442	0.376372
									2	22100443	22150443	5		2	22100443	22150443	0.425591
									2	22150444	22200444	2		2	22150444	22200444	0.363933
									2	22200445	22250445	1		2	22200445	22250445	0.361633
									2	22250446	22300446	1		2	22250446	22300446	0.357253
									2	22300447	22350447	0		2	22300447	22350447	0.353693
									2	22350448	22400448	1		2	22350448	22400448	0.345473
									2	22400449	22450449	3		2	22400449	22450449	0.356753
									2	22450450	22500450	3		2	22450450	22500450	0.356333
									2	22500451	22550451	1		2	22500451	22550451	0.401615
									2	22550452	22600452	0		2	22550452	22600452	0.354662
									2	22600453	22650453	2		2	22600453	22650453	0.351623
									2	22650454	22700454	0		2	22650454	22700454	0.363153
									2	22700455	22750455	1		2	22700455	22750455	0.346913
									2	22750456	22800456	1		2	22750456	22800456	0.342833
									2	22800457	22850457	0		2	22800457	22850457	0.348833
									2	22850458	22900458	0		2	22850458	22900458	0.360653
									2	22900459	22950459	2		2	22900459	22950459	0.357904
									2	22950460	23000460	1		2	22950460	23000460	0.352953
									2	23000461	23050461	2		2	23000461	23050461	0.365713
									2	23050462	23100462	2		2	23050462	23100462	0.361333
									2	23100463	23150463	1		2	23100463	23150463	0.361293
									2	23150464	23200464	0		2	23150464	23200464	0.349513
									2	23200465	23250465	1		2	23200465	23250465	0.366173
									2	23250466	23300466	1		2	23250466	23300466	0.356633
									2	23300467	23350467	3		2	23300467	23350467	0.345733
									2	23350468	23400468	2		2	23350468	23400468	0.357413
									2	23400469	23450469	0		2	23400469	23450469	0.348813
									2	23450470	23500470	0		2	23450470	23500470	0.389832
									2	23500471	23550471	2		2	23500471	23550471	0.349673
									2	23550472	23600472	3		2	23550472	23600472	0.373533
									2	23600473	23650473	1		2	23600473	23650473	0.347433
									2	23650474	23700474	1		2	23650474	23700474	0.358813
									2	23700475	23750475	0		2	23700475	23750475	0.363053
									2	23750476	23800476	4		2	23750476	23800476	0.360593
									2	23800477	23850477	1		2	23800477	23850477	0.362973
									2	23850478	23900478	0		2	23850478	23900478	0.352793
									2	23900479	23950479	0		2	23900479	23950479	0.353433
									2	23950480	24000480	3		2	23950480	24000480	0.362833
									2	24000481	24050481	0		2	24000481	24050481	0.377752
									2	24050482	24100482	2		2	24050482	24100482	0.358253
									2	24100483	24150483	0		2	24100483	24150483	0.337953
									2	24150484	24200484	3		2	24150484	24200484	0.350673
									2	24200485	24250485	6		2	24200485	24250485	0.391272
									2	24250486	24300486	4		2	24250486	24300486	0.369513
									2	24300487	24350487	2		2	24300487	24350487	0.349173
									2	24350488	24400488	0		2	24350488	24400488	0.342073
									2	24400489	24450489	0		2	24400489	24450489	0.349033
									2	24450490	24500490	2		2	24450490	24500490	0.348833
									2	24500491	24550491	4		2	24500491	24550491	0.364613
									2	24550492	24600492	6		2	24550492	24600492	0.416832
									2	24600493	24650493	0		2	24600493	24650493	0.361893
									2	24650494	24700494	0		2	24650494	24700494	0.354953
									2	24700495	24750495	0		2	24700495	24750495	0.361413
									2	24750496	24800496	1		2	24750496	24800496	0.350613
									2	24800497	24850497	2		2	24800497	24850497	0.362013
									2	24850498	24900498	1		2	24850498	24900498	0.342853
									2	24900499	24950499	0		2	24900499	24950499	0.354808
									2	24950500	25000500	0		2	24950500	25000500	0.351536
									2	25000501	25050501	3		2	25000501	25050501	0.351743
									2	25050502	25100502	2		2	25050502	25100502	0.343282
									2	25100503	25150503	2		2	25100503	25150503	0.360933
									2	25150504	25200504	1		2	25150504	25200504	0.350453
									2	25200505	25250505	0		2	25200505	25250505	0.366993
									2	25250506	25300506	3		2	25250506	25300506	0.355693
									2	25300507	25350507	3		2	25300507	25350507	0.347453
									2	25350508	25400508	2		2	25350508	25400508	0.365593
									2	25400509	25450509	0		2	25400509	25450509	0.359053
									2	25450510	25500510	0		2	25450510	25500510	0.356313
									2	25500511	25550511	4		2	25500511	25550511	0.373033
									2	25550512	25600512	2		2	25550512	25600512	0.362353
									2	25600513	25650513	3		2	25600513	25650513	0.374493
									2	25650514	25700514	4		2	25650514	25700514	0.376112
									2	25700515	25750515	2		2	25700515	25750515	0.372953
									2	25750516	25800516	0		2	25750516	25800516	0.359573
									2	25800517	25850517	1		2	25800517	25850517	0.339933
									2	25850518	25900518	2		2	25850518	25900518	0.355393
									2	25900519	25950519	2		2	25900519	25950519	0.342373
									2	25950520	26000520	0		2	25950520	26000520	0.338673
									2	26000521	26050521	1		2	26000521	26050521	0.348593
									2	26050522	26100522	1		2	26050522	26100522	0.343533
									2	26100523	26150523	0		2	26100523	26150523	0.350653
									2	26150524	26200524	1		2	26150524	26200524	0.351113
									2	26200525	26250525	3		2	26200525	26250525	0.366953
									2	26250526	26300526	2		2	26250526	26300526	0.342633
									2	26300527	26350527	0		2	26300527	26350527	0.371673
									2	26350528	26400528	1		2	26350528	26400528	0.341313
									2	26400529	26450529	0		2	26400529	26450529	0.364853
									2	26450530	26500530	1		2	26450530	26500530	0.359873
									2	26500531	26550531	4		2	26500531	26550531	0.359473
									2	26550532	26600532	3		2	26550532	26600532	0.392992
									2	26600533	26650533	2		2	26600533	26650533	0.353353
									2	26650534	26700534	0		2	26650534	26700534	0.348333
									2	26700535	26750535	0		2	26700535	26750535	0.364813
									2	26750536	26800536	2		2	26750536	26800536	0.355853
									2	26800537	26850537	0		2	26800537	26850537	0.358193
									2	26850538	26900538	1		2	26850538	26900538	0.361593
									2	26900539	26950539	0		2	26900539	26950539	0.350193
									2	26950540	27000540	0		2	26950540	27000540	0.343233
									2	27000541	27050541	2		2	27000541	27050541	0.358133
									2	27050542	27100542	2		2	27050542	27100542	0.360313
									2	27100543	27150543	3		2	27100543	27150543	0.377252
									2	27150544	27200544	1		2	27150544	27200544	0.342573
									2	27200545	27250545	1		2	27200545	27250545	0.363773
									2	27250546	27300546	1		2	27250546	27300546	0.353373
									2	27300547	27350547	2		2	27300547	27350547	0.389792
									2	27350548	27400548	3		2	27350548	27400548	0.356413
									2	27400549	27450549	2		2	27400549	27450549	0.354533
									2	27450550	27500550	0		2	27450550	27500550	0.360013
									2	27500551	27550551	2		2	27500551	27550551	0.368613
									2	27550552	27600552	3		2	27550552	27600552	0.398292
									2	27600553	27650553	3		2	27600553	27650553	0.366933
									2	27650554	27700554	2		2	27650554	27700554	0.356033
									2	27700555	27750555	0		2	27700555	27750555	0.352053
									2	27750556	27800556	1		2	27750556	27800556	0.357073
									2	27800557	27850557	2		2	27800557	27850557	0.373473
									2	27850558	27900558	4		2	27850558	27900558	0.386932
									2	27900559	27950559	1		2	27900559	27950559	0.342753
									2	27950560	28000560	0		2	27950560	28000560	0.355213
									2	28000561	28050561	1		2	28000561	28050561	0.372832
									2	28050562	28100562	1		2	28050562	28100562	0.363132
									2	28100563	28150563	1		2	28100563	28150563	0.356053
									2	28150564	28200564	0		2	28150564	28200564	0.365977
									2	28200565	28250565	3		2	28200565	28250565	0.359213
									2	28250566	28300566	3		2	28250566	28300566	0.367513
									2	28300567	28350567	0		2	28300567	28350567	0.352393
									2	28350568	28400568	1		2	28350568	28400568	0.366333
									2	28400569	28450569	0		2	28400569	28450569	0.348233
									2	28450570	28500570	3		2	28450570	28500570	0.362753
									2	28500571	28550571	5		2	28500571	28550571	0.350194
									2	28550572	28600572	3		2	28550572	28600572	0.355336
									2	28600573	28650573	6		2	28600573	28650573	0.393672
									2	28650574	28700574	2		2	28650574	28700574	0.366413
									2	28700575	28750575	3		2	28700575	28750575	0.345658
									2	28750576	28800576	0		2	28750576	28800576	0.362333
									2	28800577	28850577	2		2	28800577	28850577	0.369373
									2	28850578	28900578	4		2	28850578	28900578	0.355913
									2	28900579	28950579	0		2	28900579	28950579	0.356633
									2	28950580	29000580	1		2	28950580	29000580	0.341553
									2	29000581	29050581	1		2	29000581	29050581	0.371353
									2	29050582	29100582	1		2	29050582	29100582	0.382172
									2	29100583	29150583	2		2	29100583	29150583	0.368253
									2	29150584	29200584	0		2	29150584	29200584	0.344853
									2	29200585	29250585	1		2	29200585	29250585	0.352773
									2	29250586	29300586	1		2	29250586	29300586	0.354113
									2	29300587	29350587	0		2	29300587	29350587	0.351213
									2	29350588	29400588	1		2	29350588	29400588	0.352853
									2	29400589	29450589	1		2	29400589	29450589	0.354933
									2	29450590	29500590	3		2	29450590	29500590	0.355993
									2	29500591	29550591	1		2	29500591	29550591	0.344933
									2	29550592	29600592	1		2	29550592	29600592	0.349753
									2	29600593	29650593	0		2	29600593	29650593	0.345033
									2	29650594	29700594	2		2	29650594	29700594	0.347673
									2	29700595	29750595	1		2	29700595	29750595	0.354613
									2	29750596	29800596	0		2	29750596	29800596	0.349953
									2	29800597	29850597	1		2	29800597	29850597	0.350133
									2	29850598	29900598	4		2	29850598	29900598	0.372913
									2	29900599	29950599	2		2	29900599	29950599	0.363593
									2	29950600	30000600	2		2	29950600	30000600	0.338793
									2	30000601	30050601	1		2	30000601	30050601	0.350493
									2	30050602	30100602	2		2	30050602	30100602	0.364973
									2	30100603	30150603	2		2	30100603	30150603	0.359213
									2	30150604	30200604	1		2	30150604	30200604	0.349853
									2	30200605	30250605	0		2	30200605	30250605	0.387672
									2	30250606	30300606	1		2	30250606	30300606	0.376692
									2	30300607	30350607	1		2	30300607	30350607	0.355453
									2	30350608	30400608	1		2	30350608	30400608	0.368273
									2	30400609	30450609	0		2	30400609	30450609	0.345733
									2	30450610	30500610	1		2	30450610	30500610	0.346553
									2	30500611	30550611	0		2	30500611	30550611	0.346053
									2	30550612	30600612	1		2	30550612	30600612	0.367693
									2	30600613	30650613	1		2	30600613	30650613	0.359433
									2	30650614	30700614	1		2	30650614	30700614	0.355233
									2	30700615	30750615	1		2	30700615	30750615	0.359513
									2	30750616	30800616	4		2	30750616	30800616	0.350393
									2	30800617	30850617	0		2	30800617	30850617	0.346993
									2	30850618	30900618	1		2	30850618	30900618	0.361193
									2	30900619	30950619	0		2	30900619	30950619	0.345293
									2	30950620	31000620	0		2	30950620	31000620	0.358793
									2	31000621	31050621	2		2	31000621	31050621	0.362813
									2	31050622	31100622	1		2	31050622	31100622	0.356096
									2	31100623	31150623	0		2	31100623	31150623	0.372633
									2	31150624	31200624	2		2	31150624	31200624	0.386132
									2	31200625	31250625	1		2	31200625	31250625	0.378212
									2	31250626	31300626	2		2	31250626	31300626	0.389832
									2	31300627	31350627	2		2	31300627	31350627	0.364773
									2	31350628	31400628	2		2	31350628	31400628	0.351953
									2	31400629	31450629	2		2	31400629	31450629	0.373333
									2	31450630	31500630	2		2	31450630	31500630	0.358553
									2	31500631	31550631	0		2	31500631	31550631	0.340273
									2	31550632	31600632	0		2	31550632	31600632	0.377092
									2	31600633	31650633	0		2	31600633	31650633	0.351833
									2	31650634	31700634	0		2	31650634	31700634	0.352493
									2	31700635	31750635	3		2	31700635	31750635	0.347001
									2	31750636	31800636	1		2	31750636	31800636	0.354293
									2	31800637	31850637	2		2	31800637	31850637	0.358553
									2	31850638	31900638	2		2	31850638	31900638	0.326493
									2	31900639	31950639	2		2	31900639	31950639	0.354053
									2	31950640	32000640	0		2	31950640	32000640	0.355833
									2	32000641	32050641	1		2	32000641	32050641	0.351253
									2	32050642	32100642	1		2	32050642	32100642	0.353873
									2	32100643	32150643	1		2	32100643	32150643	0.341593
									2	32150644	32200644	0		2	32150644	32200644	0.387952
									2	32200645	32250645	1		2	32200645	32250645	0.359673
									2	32250646	32300646	1		2	32250646	32300646	0.353173
									2	32300647	32350647	0		2	32300647	32350647	0.346553
									2	32350648	32400648	3		2	32350648	32400648	0.354913
									2	32400649	32450649	0		2	32400649	32450649	0.347833
									2	32450650	32500650	1		2	32450650	32500650	0.347753
									2	32500651	32550651	1		2	32500651	32550651	0.358253
									2	32550652	32600652	2		2	32550652	32600652	0.363133
									2	32600653	32650653	0		2	32600653	32650653	0.351413
									2	32650654	32700654	0		2	32650654	32700654	0.363713
									2	32700655	32750655	0		2	32700655	32750655	0.358893
									2	32750656	32800656	0		2	32750656	32800656	0.357893
									2	32800657	32850657	3		2	32800657	32850657	0.358753
									2	32850658	32900658	5		2	32850658	32900658	0.368533
									2	32900659	32950659	1		2	32900659	32950659	0.370793
									2	32950660	33000660	4		2	32950660	33000660	0.366133
									2	33000661	33050661	8		2	33000661	33050661	0.353453
									2	33050662	33100662	3		2	33050662	33100662	0.378652
									2	33100663	33150663	5		2	33100663	33150663	0.386232
									2	33150664	33200664	5		2	33150664	33200664	0.380512
									2	33200665	33250665	3		2	33200665	33250665	0.376032
									2	33250666	33300666	1		2	33250666	33300666	0.344953
									2	33300667	33350667	2		2	33300667	33350667	0.335033
									2	33350668	33400668	2		2	33350668	33400668	0.368213
									2	33400669	33450669	2		2	33400669	33450669	0.344793
									2	33450670	33500670	1		2	33450670	33500670	0.345173
									2	33500671	33550671	0		2	33500671	33550671	0.382872
									2	33550672	33600672	2		2	33550672	33600672	0.367373
									2	33600673	33650673	1		2	33600673	33650673	0.354853
									2	33650674	33700674	2		2	33650674	33700674	0.351093
									2	33700675	33750675	2		2	33700675	33750675	0.377152
									2	33750676	33800676	8		2	33750676	33800676	0.387112
									2	33800677	33850677	4		2	33800677	33850677	0.349373
									2	33850678	33900678	2		2	33850678	33900678	0.322674
									2	33900679	33950679	1		2	33900679	33950679	0.329553
									2	33950680	34000680	4		2	33950680	34000680	0.370453
									2	34000681	34050681	3		2	34000681	34050681	0.363493
									2	34050682	34100682	0		2	34050682	34100682	0.345053
									2	34100683	34150683	3		2	34100683	34150683	0.355773
									2	34150684	34200684	3		2	34150684	34200684	0.338553
									2	34200685	34250685	3		2	34200685	34250685	0.361033
									2	34250686	34300686	1		2	34250686	34300686	0.344833
									2	34300687	34350687	3		2	34300687	34350687	0.348673
									2	34350688	34400688	1		2	34350688	34400688	0.366293
									2	34400689	34450689	2		2	34400689	34450689	0.349553
									2	34450690	34500690	1		2	34450690	34500690	0.346113
									2	34500691	34550691	0		2	34500691	34550691	0.335753
									2	34550692	34600692	1		2	34550692	34600692	0.33954
									2	34600693	34650693	2		2	34600693	34650693	0.356419
									2	34650694	34700694	1		2	34650694	34700694	0.355825
									2	34700695	34750695	2		2	34700695	34750695	0.353373
									2	34750696	34800696	1		2	34750696	34800696	0.344953
									2	34800697	34850697	0		2	34800697	34850697	0.359433
									2	34850698	34900698	1		2	34850698	34900698	0.338273
									2	34900699	34950699	1		2	34900699	34950699	0.344653
									2	34950700	35000700	1		2	34950700	35000700	0.350113
									2	35000701	35050701	2		2	35000701	35050701	0.354413
									2	35050702	35100702	1		2	35050702	35100702	0.339733
									2	35100703	35150703	0		2	35100703	35150703	0.348633
									2	35150704	35200704	1		2	35150704	35200704	0.371813
									2	35200705	35250705	2		2	35200705	35250705	0.358753
									2	35250706	35300706	2		2	35250706	35300706	0.358693
									2	35300707	35350707	1		2	35300707	35350707	0.356313
									2	35350708	35400708	1		2	35350708	35400708	0.358413
									2	35400709	35450709	0		2	35400709	35450709	0.353433
									2	35450710	35500710	1		2	35450710	35500710	0.352733
									2	35500711	35550711	2		2	35500711	35550711	0.349333
									2	35550712	35600712	1		2	35550712	35600712	0.349153
									2	35600713	35650713	3		2	35600713	35650713	0.346693
									2	35650714	35700714	1		2	35650714	35700714	0.352113
									2	35700715	35750715	1		2	35700715	35750715	0.357033
									2	35750716	35800716	2		2	35750716	35800716	0.358933
									2	35800717	35850717	0		2	35800717	35850717	0.353333
									2	35850718	35900718	2		2	35850718	35900718	0.360613
									2	35900719	35950719	3		2	35900719	35950719	0.357233
									2	35950720	36000720	0		2	35950720	36000720	0.346953
									2	36000721	36050721	0		2	36000721	36050721	0.354853
									2	36050722	36100722	1		2	36050722	36100722	0.357533
									2	36100723	36150723	1		2	36100723	36150723	0.298014
									2	36150724	36200724	1		2	36150724	36200724	0.305834
									2	36200725	36250725	0		2	36200725	36250725	0.348153
									2	36250726	36300726	2		2	36250726	36300726	0.357573
									2	36300727	36350727	0		2	36300727	36350727	0.352353
									2	36350728	36400728	4		2	36350728	36400728	0.360753
									2	36400729	36450729	1		2	36400729	36450729	0.353833
									2	36450730	36500730	0		2	36450730	36500730	0.357873
									2	36500731	36550731	0		2	36500731	36550731	0.351073
									2	36550732	36600732	2		2	36550732	36600732	0.359633
									2	36600733	36650733	0		2	36600733	36650733	0.350853
									2	36650734	36700734	2		2	36650734	36700734	0.347133
									2	36700735	36750735	3		2	36700735	36750735	0.346893
									2	36750736	36800736	1		2	36750736	36800736	0.367373
									2	36800737	36850737	2		2	36800737	36850737	0.348533
									2	36850738	36900738	2		2	36850738	36900738	0.350193
									2	36900739	36950739	0		2	36900739	36950739	0.364013
									2	36950740	37000740	0		2	36950740	37000740	0.378252
									2	37000741	37050741	1		2	37000741	37050741	0.351493
									2	37050742	37100742	0		2	37050742	37100742	0.353013
									2	37100743	37150743	1		2	37100743	37150743	0.345353
									2	37150744	37200744	2		2	37150744	37200744	0.372693
									2	37200745	37250745	1		2	37200745	37250745	0.346633
									2	37250746	37300746	1		2	37250746	37300746	0.361533
									2	37300747	37350747	0		2	37300747	37350747	0.368853
									2	37350748	37400748	2		2	37350748	37400748	0.366533
									2	37400749	37450749	1		2	37400749	37450749	0.348333
									2	37450750	37500750	1		2	37450750	37500750	0.367533
									2	37500751	37550751	1		2	37500751	37550751	0.377692
									2	37550752	37600752	1		2	37550752	37600752	0.353313
									2	37600753	37650753	0		2	37600753	37650753	0.356273
									2	37650754	37700754	1		2	37650754	37700754	0.355533
									2	37700755	37750755	4		2	37700755	37750755	0.340093
									2	37750756	37800756	3		2	37750756	37800756	0.371133
									2	37800757	37850757	3		2	37800757	37850757	0.358853
									2	37850758	37900758	1		2	37850758	37900758	0.358913
									2	37900759	37950759	1		2	37900759	37950759	0.359545
									2	37950760	38000760	1		2	37950760	38000760	0.350193
									2	38000761	38050761	5		2	38000761	38050761	0.360073
									2	38050762	38100762	3		2	38050762	38100762	0.363093
									2	38100763	38150763	3		2	38100763	38150763	0.370113
									2	38150764	38200764	2		2	38150764	38200764	0.373873
									2	38200765	38250765	2		2	38200765	38250765	0.376652
									2	38250766	38300766	0		2	38250766	38300766	0.342713
									2	38300767	38350767	0		2	38300767	38350767	0.353453
									2	38350768	38400768	1		2	38350768	38400768	0.344713
									2	38400769	38450769	3		2	38400769	38450769	0.364273
									2	38450770	38500770	5		2	38450770	38500770	0.367313
									2	38500771	38550771	1		2	38500771	38550771	0.359293
									2	38550772	38600772	1		2	38550772	38600772	0.362213
									2	38600773	38650773	1		2	38600773	38650773	0.366493
									2	38650774	38700774	1		2	38650774	38700774	0.365093
									2	38700775	38750775	1		2	38700775	38750775	0.358169
									2	38750776	38800776	1		2	38750776	38800776	0.369173
									2	38800777	38850777	1		2	38800777	38850777	0.359942
									2	38850778	38900778	1		2	38850778	38900778	0.349433
									2	38900779	38950779	3		2	38900779	38950779	0.352233
									2	38950780	39000780	1		2	38950780	39000780	0.378372
									2	39000781	39050781	1		2	39000781	39050781	0.354693
									2	39050782	39100782	1		2	39050782	39100782	0.353433
									2	39100783	39150783	2		2	39100783	39150783	0.347353
									2	39150784	39200784	1		2	39150784	39200784	0.357673
									2	39200785	39250785	2		2	39200785	39250785	0.340193
									2	39250786	39300786	0		2	39250786	39300786	0.362213
									2	39300787	39350787	1		2	39300787	39350787	0.372813
									2	39350788	39400788	1		2	39350788	39400788	0.353433
									2	39400789	39450789	0		2	39400789	39450789	0.374433
									2	39450790	39500790	0		2	39450790	39500790	0.366993
									2	39500791	39550791	0		2	39500791	39550791	0.361873
									2	39550792	39600792	0		2	39550792	39600792	0.340033
									2	39600793	39650793	1		2	39600793	39650793	0.351253
									2	39650794	39700794	1		2	39650794	39700794	0.363833
									2	39700795	39750795	2		2	39700795	39750795	0.372233
									2	39750796	39800796	2		2	39750796	39800796	0.353273
									2	39800797	39850797	2		2	39800797	39850797	0.364933
									2	39850798	39900798	5		2	39850798	39900798	0.362413
									2	39900799	39950799	3		2	39900799	39950799	0.372153
									2	39950800	40000800	3		2	39950800	40000800	0.362973
									2	40000801	40050801	4		2	40000801	40050801	0.366833
									2	40050802	40100802	4		2	40050802	40100802	0.367813
									2	40100803	40150803	2		2	40100803	40150803	0.372033
									2	40150804	40200804	2		2	40150804	40200804	0.355993
									2	40200805	40250805	2		2	40200805	40250805	0.348853
									2	40250806	40300806	2		2	40250806	40300806	0.382317
									2	40300807	40350807	1		2	40300807	40350807	0.343033
									2	40350808	40400808	1		2	40350808	40400808	0.385012
									2	40400809	40450809	0		2	40400809	40450809	0.367321
									2	40450810	40500810	4		2	40450810	40500810	0.356439
									2	40500811	40550811	0		2	40500811	40550811	0.356693
									2	40550812	40600812	0		2	40550812	40600812	0.332853
									2	40600813	40650813	1		2	40600813	40650813	0.349073
									2	40650814	40700814	0		2	40650814	40700814	0.341033
									2	40700815	40750815	1		2	40700815	40750815	0.383812
									2	40750816	40800816	0		2	40750816	40800816	0.351433
									2	40800817	40850817	0		2	40800817	40850817	0.390432
									2	40850818	40900818	3		2	40850818	40900818	0.357093
[truncated: 137,813 more rows]

## Sheet: Fig 3
Fig 3h
+BG4								－BG4								＋Dnase I/＋BG4
Scer	Dmel	Drer	Psin	Ggal	Oari	Hsap		Scer	Dmel	Drer	Psin	Ggal	Oari	Hsap		Scer	Dmel	Drer	Psin	Ggal	Oari	Hsap
9	30	62	89	38	141	165		1	1	1	1	1	1	8		0	1	0	6	3	0	8
1	25	31	62	39	110	123		1	1	1	1	1	1	2		0	1	0	7	4	8	3
0	16	18	105	42	277	103		0	1	0	1	0	1	0		0	1	0	0	1	6	4
0	35	30	73	73	30	89		0	0	0	2	0	0	0		0	0	0	4	2	0	8
0	17	41	121	49	107	215		0	0	0	1	0	0	0		0	0	0	1	6	0	5
0	34	43	182	69	123	91		0	0	0	1	0	0	0		0	0	0	0	2	2	5
8	26	50	22	38	101	352		0	0	0	0	0	0	0		0	0	0	0	0	0	1
1	14	48	21	151	121	68		0	0	0	0	0	0	0		0	0	0	0	0	1	1
2	11	33	29	279	78	41		0	0	0	0	0	0	0		0	0	0	0	0	0	7
0	31	17	77	79	39	189		0	0	0	0	0	0	0		0	0	0	0	0	4	2
0	42	76	64	73	150	149		0	0	0	0	0	0	0		0	0	0	0	0	0	0
0	24	37	45	90	392	137		0	0	0	0	0	0	0		0	0	0	0	0	0	3
1	34	32	132	282	65	112		0	0	0	0	0	0	0		0	0	0	0	0	0	5
1	36	34	59	186	99	132		0	0	0	0	0	0	0		0	0	0	0	0	0	0
0	27	37	30	45	69	65		0	0	0	0	0	0	0		0	0	0	0	0	9	0
2	17	47	23	55	161	203		0	0	0	0	0	0	0		0	0	0	0	0	0	0
0	9	37	14	150	52	76		0	0	0	0	0	0	0		0	0	0	0	0	0	1
0	30	16	72	33	27	90		0	0	0	0	0	0	0		0	0	0	0	0	0	0
1	26	42	17	52	80	78		0	0	0	0	0	0	0		0	0	0	0	0	0	2
0	22	55	26	45	114	116		0	0	0	0	0	0	0		0	0	0	0	0	1	1
0	29	38	30	124	200	182		0	0	0	0	0	0	0		0	0	0	0	0	3	3
1	21	51	30	156	59	167		0	0	0	0	0	0	0		0	0	0	0	0	1	2
0	29	44	17	64	31	160		0	0	0	0	0	0	0		0	0	0	0	0	8	3
3	21	20	40	40	32	132		0	0	0	0	0	0	0		0	0	0	0	0	0	1
0	6	68	101	42	77	196		0	0	0	0	0	0	0		0	0	0	0	0	0	1
0	22	50	49	60	24	100		0	0	0	0	0	0	0		0	0	0	0	0	0	10
3	20	49	57	48	42	82		0	0	0	0	0	0	0		0	0	0	0	0	1	1
2	26	65	45	36	68	94		0	0	0	0	0	0	0		0	0	0	0	0	2	5
1	19	40	23	23	35	95		0	0	0	0	0	0	0		0	0	0	0	0	0	3
1	28	39	39	54	52	59		0	0	0	0	0	0	0		0	0	0	0	0	4	1

## Sheet: Fig 4
	Fig 4a						Fig 4b
	All	G4					Pair-wise	common
Scer	0.0258874	0.0416667				Scer	0.000996016	0
Ddis	0.0130136	0.031746				Prei	0	0
Sman	0.0259923	0.0454545				Sman	0.00276939	0.00138889
Nvec	0.0222879	0.0255003				Nvec	0.283517	0.293056
Cele	0.0476969	0.00995025				Cele	0.0335796	0.0138889
Bmal	0.0304778	0.0549451				Lgig	0.0719225	0.0777778
Lgig	0.0185202	0.0118265				Ctel	0.0923182	0.0513889
Cgig	0.0184429	0.0179704				Dmel	-	0.0486111
Ctel	0.0168437	0.0270758				Spur	0.279576	0.291667
Hrob	0.0290873	0.0535714				Drer	0.0510785	0.0472222
Amel	0.0247253	0.089404				Xtro	0.235623	0.230556
Bmor	0.0381618	0.0917431				Acar	0.365117	0.216667
Dmel	0.043218	0.0807382				Ggal	0.569358	0.583333
Spur	0.0208511	0.0262883				Hsap	0.480535	0.434722
Drer	0.045217	0.0511425
Xtro	0.0462456	0.065799
Ggal	0.0434886	0.0250777
Oari	0.0448944	0.0661962
Hsap	0.0597384	0.102693

## Sheet: Fig 5
Fig 5a and b																																								Fig 5c
	1	2	3	4	5	6	7	8	9	10	11	12	13	14	15	16	17	18	19	20	21	22	23	24	25	26	27	28	29	30	31	32	33	34	35	36	37			Loop type	No. species
loop	Scer	Prei	Ptet	Ddis	Sman	Mlig	Egra	Nvec	Adig	Hvul	Cele	Srat	Bmal	Lgig	Obim	Cgig	Ctel	Hrob	Amel	Bmor	Dmel	Dpul	Spur	Lcha	Bflo	Drer	Xtro	Npar	Acar	Psin	Asin	Ggal	Phum	Scam	Oana	Oari	Hsap			1:1:1	31
1:1:1	2.08333	0	0.221076	8.02139	8.11037	0.509689	2.88889	9.77961	5.11686	11.9354	4.90798	4.87805	6.84169	7.93109	3.78034	7.68368	10.0787	5.64213	17.7099	4.30832	1.07887	8.45563	10.6447	10.4731	1.80879	6.18524	3.19488	1.33331	12.0425	2.79921	0.583638	2.11877	0.560288	0.867791	4.00482	4.4068	7.95867			1:1:2	27
1:1:2	2.08333	0	0.073692	10.6952	2.13211	0.376546	2.17778	7.03809	2.62758	2.9424	0.920245	0	2.6253	7.47058	1.16069	10.6269	4.85504	0.752284	3.48897	2.02053	0.429454	6.11461	10.7334	3.82386	1.01319	3.49574	2.30302	0.954481	4.79492	1.96054	0.466731	1.07967	0.485366	0.640948	2.23203	1.95395	1.75631			1:2:1	24
1:1:3	0	0	0.073692	3.74332	2.13211	0.266287	1.11111	4.50371	1.5074	2.14118	1.43149	0	2.78441	4.77571	1.31579	7.1284	2.63684	0.59108	2.44997	1.82809	0.638944	3.84347	5.46179	2.39288	0.788794	2.18125	1.5541	0.806499	3.35203	1.30387	0.497307	0.727493	0.43406	0.467389	1.41437	1.27451	1.0739			2:1:1	23
1:1:4	2.08333	0	0	0.534759	0.919732	0.247563	0.977778	1.0829	1.14784	1.78201	0.715746	0	1.19332	1.15982	0.915258	0.998413	1.93077	0.29554	2.09082	1.37909	0.523725	1.40461	1.29892	1.87087	0.693594	1.76375	0.508405	0.658518	1.28195	1.01637	0.51799	0.524761	0.436503	0.541989	1.04928	1.32379	1.04502			1:1:3	22
1:1:5	0	0	0	0	1.29599	0.218438	1.51111	0.753918	1.16167	1.38141	0.715746	0	0.795545	0.733413	1.25614	0.65102	1.15596	0.967222	1.64614	0.898012	0.712266	1.02027	0.950801	1.49005	0.679995	0.80927	0.43674	0.636321	1.47247	0.760362	0.435256	0.352268	0.336336	0.404969	0.793428	0.768917	1.23601			2:2:2	21
1:1:6	0	0	0	0.534759	0.41806	0.255885	0.711111	0.653396	0.719126	0.842658	0.306748	2.43902	0.795545	0.690773	0.738001	0.527928	0.831042	0.214938	1.34684	0.919393	0.586572	0.642907	0.564405	1.30241	0.659595	0.704896	0.401846	0.517935	1.04231	0.670556	0.357018	0.373842	0.378683	0.37452	0.739527	0.655996	0.740983			3:3:3	19
1:1:7	0	0	0	0.534759	0.250836	0.273568	0.666667	0.569627	0.511686	0.95317	0.511247	0	2.22753	0.690773	0.852195	0.869851	0.693577	0.349275	1.25705	0.609365	0.439929	0.635919	0.595998	1.21689	0.625595	0.429594	0.408225	0.587487	0.847785	0.629844	0.394788	0.313916	0.355881	0.296876	0.604517	0.701611	0.616939			3:1:1	13
1:2:1	2.08333	0	0.073692	2.13904	2.04849	0.262126	1.51111	2.48565	2.64141	2.26551	0.613497	2.43902	1.43198	2.92512	0.632329	2.95147	3.06798	0.698549	2.02668	1.43254	0.565623	2.42488	4.18656	1.49005	1.15599	1.7456	0.955275	1.00036	1.71713	0.937102	0.519789	0.741045	0.573318	0.643992	1.50318	1.96352	1.79782			1:3:1	11
1:2:2	0	0	0.147384	0	1.12876	0.220519	0.933333	1.73782	1.46591	0.925542	0.511247	0	1.19332	1.87617	0.431211	2.07342	1.65584	0.29554	0.889345	0.87663	0.607521	1.55136	3.37124	1.15876	0.883993	0.965073	0.593201	0.55789	1.28095	0.802272	0.369608	0.696516	0.370539	0.546556	0.981827	1.19237	0.851408			1:1:4	10
1:2:3	0	0	0.073692	0	1.46321	0.240282	0.622222	1.15296	0.608491	0.566377	0.102249	0	0.556881	1.90176	0.274407	1.20083	1.15596	0.349275	0.632803	0.812487	0.314235	0.943396	2.51218	0.737642	0.414797	0.543043	0.505403	0.420268	0.923489	0.825023	0.401083	0.345354	0.30539	0.452165	0.99312	0.59778	0.497981			4:1:1	9
1:2:4	2.08333	0	0.073692	0.534759	0.585284	0.160188	0.488889	0.49652	0.539344	0.428236	0.102249	0	0.318218	0.520211	0.27952	0.599048	0.68108	0.29554	0.521635	0.587984	0.335184	0.663871	0.794663	0.803777	0.496396	2.01334	0.320051	0.432106	0.542963	0.88705	0.331838	0.290407	0.35018	0.430851	0.606057	0.511814	0.471564			6:6:6	8
1:2:5	0	0	0	0	0.20903	0.216358	0.488889	0.441689	0.262758	0.400608	0.204499	0	0.159109	0.298482	0.344287	0.377482	0.437391	0.0537346	0.30785	0.310028	0.261862	0.552061	0.469629	0.54631	0.394397	0.231436	0.315549	0.32112	0.538451	0.4737	0.306657	0.191484	0.250012	0.327325	0.408726	0.364282	0.365897			5:1:1	7
1:2:6	0	0	0	0	0.250836	0.157068	0.533333	0.379244	0.235099	0.276281	0	0	0.238663	0.255842	0.245432	0.352864	0.331167	0.241805	0.39764	0.331409	0.261862	0.419287	0.411913	0.535852	0.475996	0.468923	0.316674	0.412868	0.459238	0.375032	0.271585	0.240439	0.336336	0.342549	0.411601	0.325685	0.330948			1:2:2	6
1:2:7	0	0	0	0	0.125418	0.209077	0.311111	0.364013	0.470198	0.303909	0.306748	0	0.318218	0.332594	0.357922	0.558017	0.356161	0.0806018	0.27792	0.427625	0.377082	0.384347	0.368777	0.525085	0.537196	0.198158	0.375582	0.328519	0.398574	0.394071	0.307557	0.220709	0.307833	0.293831	0.344455	0.322974	0.329471			2:2:1	6
1:3:1	0	0	0.073692	1.06952	1.21237	0.338059	1.06667	1.00979	1.46591	1.53336	0.817996	2.43902	1.27287	1.7312	0.751636	1.16801	1.3809	1.42397	1.45801	1.51807	0.345658	0.852551	1.36514	0.790243	0.883993	0.716998	0.639352	0.889369	2.18539	1.06379	0.65738	0.52974	0.785055	0.554168	0.860266	1.18519	1.52659			4:4:4	6
1:3:2	0	0	0.147384	0	0.334448	0.178911	0.622222	0.443212	0.42871	0.745959	0.204499	0	0.159109	0.545796	0.282929	0.437661	0.368658	0.268673	0.401916	0.331409	0.387556	0.174703	0.363917	0.326679	0.407997	1.75165	0.339187	0.438025	0.573044	0.479807	0.456839	0.27833	0.420216	0.411059	0.524024	0.541479	0.580841			1:4:1	5
1:3:3	0	0	0	0	0.668896	0.164349	0.488889	0.296998	0.42871	0.538748	0.408998	0	0.875099	0.511683	0.490864	0.279009	0.343664	0.967222	0.564392	0.983536	0.492301	0.25856	0.44715	0.38051	0.387597	0.346398	0.233754	0.409909	0.514888	0.372997	0.486515	0.271139	0.344479	0.307533	0.405236	1.96288	0.5052			1:5:1	5
1:3:4	0	0	0.147384	0	0.292642	0.131063	0.222222	0.251306	0.318075	0.234839	0.306748	0	0.238663	0.332594	0.226684	0.224301	0.299925	0.0537346	0.359159	0.491768	0.324709	0.181691	0.252737	0.317758	0.346797	0.379676	0.225499	0.377353	0.268223	0.505791	0.401982	0.238964	0.364839	0.310578	0.4808	0.357265	0.405604			1:1:5	4
1:3:5	0	0	0	0	0.250836	0.17163	0.4	0.231506	0.318075	0.124327	0	0	0.0795545	0.136449	0.344287	0.169594	0.224944	0.241805	0.27792	0.3421	0.20949	0.153739	0.221145	0.20702	0.292398	0.22236	0.31855	0.306322	0.262708	0.33887	0.347125	0.131467	0.267928	0.228366	0.289835	0.287088	0.285006			1:7:1	3
1:3:6	0	0	0	0	0.083612	0.165389	0.177778	0.214752	0.20744	0.0966984	0.102249	0	0.159109	0.221729	0.230093	0.131298	0.237441	0.107469	0.265093	0.277956	0.230439	0.0908456	0.131836	0.325141	0.448796	0.160341	0.193231	0.331479	0.188508	0.304384	0.31655	0.145941	0.319234	0.258815	0.379774	0.204949	0.311095			3:2:3	3
1:3:7	0	0	0	0.534759	0.250836	0.221559	0.311111	0.204091	0.179781	0.193397	0.102249	0	0.318218	0.162033	0.286338	0.128563	0.11872	0.859753	0.222336	0.320718	0.272337	0.0768693	0.172542	0.227014	0.258398	0.151265	0.316674	0.361075	0.233128	0.341864	0.287772	0.20181	0.295617	0.26186	0.270944	0.239878	0.241197			5:5:5	3
1:4:1	0	0	0.073692	0.534759	0.62709	0.445198	1.15556	0.639688	1.17549	1.10513	0.408998	0	0.954654	0.801637	0.528361	0.46775	1.05599	0.268673	1.26133	1.19735	0.41898	0.831586	1.10026	0.550309	1.09479	0.673131	0.599205	0.753226	1.26441	0.644452	0.667272	0.584133	0.775282	0.508495	0.833983	5.7526	1.89627			6:7:6	3
1:4:2	0	0	0	0	0.167224	0.191394	0.622222	0.251306	0.401051	0.469678	0	0	0.0795545	0.213201	0.223275	0.251655	0.349913	0.0537346	0.363434	0.481078	0.314235	0.356394	0.260635	0.406964	0.401197	0.388752	0.265271	0.429146	0.378019	0.537283	0.473925	0.308293	0.412072	0.426283	0.475462	0.71118	0.599054			1:2:3	2
1:4:3	0	0	0	0.534759	0.125418	0.210117	0.533333	0.194953	0.22127	0.248653	0.102249	0	0.0795545	0.213201	0.243728	0.164123	0.243689	0.0268673	0.303574	0.395553	0.335184	0.139762	0.213247	0.588452	0.360397	0.211771	0.262644	0.350716	0.259199	0.435502	0.440651	0.236659	0.344479	0.315145	0.449076	0.510538	0.396416			1:6:1	2
1:4:4	0	0	0	0.534759	0.20903	0.167469	0.4	0.140122	0.373392	0.317723	0.204499	0	0.159109	0.153505	0.178961	0.150446	0.262434	0.0268673	0.478878	0.363481	0.51325	0.209644	0.203526	0.250085	0.244798	1.23281	0.298664	0.369954	0.210567	0.396586	0.448745	0.369877	0.365653	0.344072	0.762525	0.469388	0.379352			3:3:2	2
1:4:5	0	0	0	0.534759	0.083612	0.237162	0.355556	0.146214	0.193611	0.221025	0.408998	0	0.0795545	0.255842	0.1551	0.131298	0.256186	0.0806018	0.27792	0.416934	0.30376	0.132774	0.114825	0.194715	0.251598	1.06188	0.221747	0.298923	0.169958	0.314443	0.327341	0.190194	0.276886	0.328847	0.313757	0.269384	0.282709			3:4:3	2
1:4:6	0	0	0.073692	0	0	0.268367	0.177778	0.108138	0.193611	0.124327	0.204499	0	0.238663	0.110865	0.148282	0.112151	0.181205	0.0806018	0.175304	0.235193	0.366607	0.279525	0.102067	0.244548	0.197198	0.275303	0.266021	0.310761	0.251177	0.284747	0.280578	0.238042	0.370539	0.269472	0.41848	0.247533	0.243494			3:5:3	2
1:4:7	2.08333	0	0	0.534759	0.083612	0.186193	0.355556	0.0929071	0.138293	0.0966984	0.204499	0	0.318218	0.162033	0.190892	0.0629137	0.237441	0.0806018	0.209509	0.117597	0.178066	0.188679	0.0990291	0.569996	0.292398	0.217822	0.214243	0.328519	0.21508	0.304983	0.312053	0.196094	0.328192	0.359296	0.254825	0.308141	0.221179			5:3:5	2
1:5:1	0	0	0	1.06952	1.12876	0.736449	0.933333	0.473674	0.691467	1.50573	1.32924	0	1.11376	0.426403	1.11297	0.533399	0.51862	1.71951	1.09885	0.705581	0.492301	0.496157	0.705962	0.530007	0.951992	0.673131	0.682125	0.819818	1.09545	0.522076	0.658279	0.388869	0.570875	0.404969	0.728028	0.676251	1.30952			7:6:7	2
1:5:2	0	0	0	0	0.292642	0.213237	0.266667	0.210183	0.276587	0.234839	0.306748	0	0.238663	0.554324	0.286338	0.125827	0.143714	0.0268673	0.265093	0.203122	0.178066	0.22362	0.149455	0.195023	0.394397	0.213284	0.203737	0.3226	0.244659	0.360903	0.420867	0.179591	0.29806	0.350161	0.346714	0.319624	0.361139			1:3:3	1
1:5:3	0	0	0	0.534759	0.20903	0.277729	0.4	0.152307	0.304246	0.428236	0.511247	0	0.238663	0.179089	0.335765	0.1778	0.206198	0.0806018	0.295023	0.256575	0.230439	0.104822	0.178009	0.219631	0.441996	0.180006	0.471634	0.350716	0.302816	0.417062	0.400183	0.171386	0.300503	0.286219	0.293018	0.238602	0.26105			2:3:1	1
1:5:4	0	0	0	0	0.083612	0.152907	0.844444	0.127938	0.179781	0.124327	0.306748	0	0.0795545	0.170561	0.177257	0.057443	0.149963	0.0537346	0.252266	0.192431	0.324709	0.153739	0.108142	0.151035	0.292398	0.266227	0.310671	0.325559	0.213074	0.435742	0.360615	0.179776	0.265485	0.33037	0.303901	0.26125	0.270239			2:3:3	1
1:5:5	0	0	0	0.534759	0.167224	0.192434	0.355556	0.0746303	0.235099	0.179583	0.204499	0	0.318218	0.136449	0.357922	0.0711199	0.187453	0.322407	0.30785	0.331409	0.356133	0.0768693	0.200488	0.139038	0.346797	0.223873	0.201111	0.256008	0.214578	0.274569	0.327341	0.153685	0.271186	0.270994	0.22618	0.233658	0.395267			2:3:4	1
1:5:6	0	0	0	0	0.083612	0.167469	0.311111	0.0715841	0.401051	0.0690703	0.102249	0	0.0795545	0.0852806	0.127829	0.057443	0.131217	0.161204	0.158201	0.320718	0.157117	0.174703	0.0601465	0.175951	0.244798	0.0907592	0.169968	0.270806	0.200039	0.249303	0.307557	0.141055	0.239425	0.266427	0.220226	0.165235	0.188363			3:3:1	1
1:5:7	0	0	0	0	0.167224	0.167469	0.177778	0.0715841	0.152123	0.248653	0.102249	0	0.397772	0.0938086	0.199414	0.0410307	0.106223	0.0806018	0.196682	0.192431	0.30376	0.0628931	0.0838406	0.212864	0.271998	0.0983225	0.166592	0.220492	0.198535	0.367848	0.269787	0.10132	0.241868	0.191828	0.169404	0.168903	0.175893			3:4:4	1
1:6:1	0	0	0	0	0.292642	0.729168	0.577778	0.446259	0.525515	0.497306	0.306748	2.43902	0.238663	0.426403	0.591424	0.333716	0.462384	0.322407	0.679836	0.662818	0.450403	0.300489	0.323212	0.653665	1.04039	0.586909	0.408225	0.685154	0.713924	0.406644	0.557559	0.347843	0.665342	0.353206	0.543737	0.521862	0.760836			4:3:3	1
1:6:2	0	0	0	0	0.125418	0.185152	0.222222	0.138599	0.248928	0.124327	0	0	0.238663	0.238786	0.231797	0.114886	0.162459	0.0268673	0.218061	0.277956	0.30376	0.0978337	0.11118	0.258082	0.659595	0.136139	0.180099	0.374393	0.351949	0.365094	0.386694	0.23334	0.338779	0.321235	0.329979	0.280868	0.307813			4:4:3	1
1:6:3	0	0	0	0	0.125418	0.188273	0.177778	0.0944301	0.290416	0.151955	0.102249	0	0.159109	0.144977	0.230093	0.101209	0.162459	0.0268673	0.192406	0.598674	0.167592	0.0978337	0.104497	0.239011	0.319597	0.160341	0.212742	0.266367	0.354957	0.35312	0.334535	0.146771	0.33715	0.239023	0.253285	0.189956	0.220851			4:4:5	1
1:6:4	0	0	0	0.534759	0.041806	0.279809	0.266667	1.74087	0.20744	0.110513	0.204499	2.43902	0.318218	0.136449	0.114194	0.0930029	0.112472	0.134336	0.200958	0.235193	0.356133	0.11181	0.0680446	0.213787	0.203998	0.139164	0.298664	0.267847	0.190012	0.455619	0.32824	0.190747	0.276072	0.263382	0.263757	0.218825	0.237095
1:6:5	0	0	0.073692	0	0.041806	0.0988173	0.266667	0.979332	0.235099	0.276281	0.204499	0	0.238663	0.136449	0.114194	0.0328246	0.137466	0.0537346	0.179579	0.138978	0.230439	0.272537	0.0571088	0.161186	0.387597	0.149753	0.306544	0.313721	0.20405	0.203442	0.292269	0.110539	0.231282	0.213142	0.493018	0.20144	0.227742
1:6:6	0	0	0	0	0.083612	0.154987	0.222222	0.138599	0.165952	0.110513	0	0	0.318218	0.127921	0.134647	0.10668	0.137466	0.0806018	0.218061	0.18174	0.199015	0.202655	0.0577164	0.131348	0.217598	0.105886	0.117064	0.3226	0.150405	0.186558	0.27788	0.236567	0.228839	0.232933	0.238501	0.15423	0.19427
1:6:7	0	0	0	0	0	0.17059	0.266667	0.0350305	0.345734	0.110513	0.102249	0	0.238663	0.170561	0.131238	0.0656491	0.112472	0.0806018	0.123995	0.106906	0.146643	0.0489168	0.0565013	0.137193	0.217598	0.0771453	0.111061	0.266367	0.194023	0.150396	0.267988	0.163919	0.236168	0.19944	0.152464	0.133974	0.16211
1:7:1	0	0	0	0	0.543478	1.22637	0.444444	0.316798	0.525515	1.35378	0.715746	0	0.397772	0.392291	0.782315	1.35401	0.443639	0.29554	0.513084	0.620056	0.534199	0.524109	0.419203	0.312836	1.19679	0.261689	0.411601	0.7991	0.534942	0.424725	0.5063	0.342496	0.592048	0.310578	0.469917	0.525849	0.541462
1:7:2	0	0	0	0	0.083612	0.297492	0.311111	0.124891	0.248928	0.276281	0.204499	0	0.159109	0.230258	0.180665	0.330981	0.187453	0.0537346	0.192406	0.160359	0.167592	0.118798	0.10875	0.175028	0.652795	0.114962	0.239382	0.438025	0.191015	0.685284	0.359715	0.182449	0.348551	0.270994	0.285626	0.258538	0.290913
1:7:3	0	0	0	0	0.083612	0.182032	0.311111	0.111184	0.138293	0.151955	0.204499	0	1.27287	0.136449	0.274407	0.18327	0.193702	0.349275	0.179579	0.245884	0.20949	0.153739	0.150063	0.233781	0.271998	0.0635314	0.349317	0.284125	0.206055	0.27373	0.355219	0.142714	0.30539	0.231411	0.235421	0.211009	0.215764
1:7:4	0	0	0	0	0.041806	0.152907	0.266667	0.219322	0.124464	0.138141	0.204499	0	0	0.110865	0.223275	0.262596	0.218695	0.0537346	0.171028	0.224503	0.356133	0.146751	0.0850557	0.227629	0.346797	0.234461	0.264896	0.23973	0.175473	0.364256	0.334535	0.150827	0.268743	0.252725	0.214271	0.255668	0.231188
1:7:5	0	0	0	0	0.083612	0.166429	0.266667	0.0837687	0.110635	0.0966984	0.306748	0	0.159109	0.0767525	0.267589	0.0601783	0.131217	0.0537346	0.218061	0.17105	0.230439	0.0838574	0.0801954	0.17103	0.251598	0.111936	0.150083	0.201255	0.13737	0.19985	0.257197	0.0878597	0.185677	0.204007	0.151232	0.388206	0.183113
1:7:6	0	0	0	0	0	0.151867	0.266667	0.0624457	0.276587	0.0414422	0.102249	0	0.0795545	0.0938086	0.126125	0.279009	0.187453	0.161204	0.179579	0.598674	0.188541	0.0489168	0.0461731	0.101818	0.380797	0.207234	0.170344	0.235291	0.16344	0.190989	0.258995	0.13285	0.217437	0.19944	0.378028	0.146893	0.1649
1:7:7	0	0	0	0	0.125418	0.148746	0.4	0.0944301	0.165952	0.151955	0.102249	0	0.0795545	0.0938086	0.255659	0.164123	0.099975	0.107469	0.149649	0.256575	0.293286	0.132774	0.0947764	0.110431	0.224398	0.116474	0.171469	0.258968	0.146896	0.185002	0.259894	0.144282	0.220695	0.242068	0.165606	0.153113	0.179831
2:1:1	0	0	0	5.88235	1.96488	0.349501	1.37778	2.29069	2.8765	2.77663	1.63599	0	1.11376	2.04673	0.860717	1.99409	2.3869	0.537346	2.48846	1.40047	0.586572	1.74703	2.1914	2.65711	1.13559	2.03149	0.751914	0.920445	1.75473	1.38182	0.446946	0.758931	0.466635	0.701845	1.54394	1.7195	1.68936
2:1:2	0	0	0	0	1.12876	0.239242	0.4	0.845302	1.6042	1.14657	0.408998	0	0.397772	0.707829	0.415871	1.075	1.0185	0.349275	0.70549	0.748343	0.356133	1.22991	1.26308	0.849303	0.713994	0.656492	0.532418	0.665917	0.726458	0.641339	0.387593	0.613358	0.429174	0.525242	0.82351	0.747066	0.814162
2:1:3	0	0	0.147384	0.534759	0.543478	0.200755	0.577778	0.388382	0.622321	0.51112	0.408998	0	0.397772	0.383763	0.253954	0.388424	0.487378	0.0806018	0.568668	0.374171	0.251388	0.202655	0.394294	0.379895	0.496396	0.884902	0.319676	0.575648	0.435674	0.424965	0.383996	0.312072	0.393342	0.385178	0.51386	0.499692	0.494207
2:1:4	0	0	0.147384	0.534759	0.710702	0.219478	0.444444	0.374674	0.511686	0.428236	0.204499	0	0.238663	0.341122	0.274407	0.295421	0.612347	0.0806018	0.431845	0.52384	0.30376	0.244584	0.394902	0.310991	0.482796	0.727586	0.262644	0.491299	0.482801	0.572846	0.384896	0.313363	0.396599	0.44912	0.5731	0.923625	0.510615
2:1:5	0	0	0	0	0.334448	0.179952	0.711111	0.243691	0.511686	0.234839	0.306748	0	0.795545	0.204673	0.207936	0.172329	0.756061	0.161204	0.33778	0.17105	0.293286	0.146751	0.218715	0.240856	0.305998	0.220847	0.25364	0.430626	0.303317	0.361142	0.312952	0.240623	0.255713	0.292309	0.360677	0.359179	0.362451
2:1:6	0	0	0.073692	0	0.167224	0.162268	0.755556	0.191906	0.42871	0.317723	0.306748	0	0.0795545	0.30701	0.16703	0.355599	0.249938	0.0537346	0.316402	0.331409	0.251388	0.125786	0.172542	0.235935	0.584795	0.164879	0.42736	0.358115	0.226109	0.3251	0.289571	0.243112	0.286659	0.353206	1.33326	0.317391	0.349653
2:1:7	2.08333	0	0.073692	0.534759	0.250836	0.186193	0.488889	0.204091	0.276587	0.179583	0	0	0.159109	0.213201	0.272702	4.72947	0.231192	0.161204	0.230888	0.277956	0.251388	0.125786	0.164644	0.211634	0.394397	0.116474	0.220246	0.301882	0.212573	0.294087	0.267988	0.175996	0.289102	0.296876	0.304414	0.32409	0.313884
2:2:1	0	0	0	0	1.25418	0.224679	1.06667	1.52611	1.52123	1.06368	0.511247	0	1.35243	2.0979	0.381783	1.84365	1.34341	0.188071	0.885069	0.641437	0.387556	1.57233	2.8682	0.847765	0.781994	0.88944	0.455876	0.56381	1.05033	0.790897	0.40468	0.680567	0.352623	0.548079	0.949178	1.2163	0.859448
2:2:2	0	0	10.1695	8.02139	1.79766	0.537774	0.755556	4.14274	2.18504	1.42285	1.02249	0	2.86396	5.56882	0.652782	6.0616	1.34966	5.02418	1.23995	1.18666	1.4769	17.8127	4.0365	1.6537	1.10159	2.17973	1.30947	0.597845	1.79083	1.27046	0.421766	6.36628	0.490252	0.794714	1.38439	0.831598	1.59436
2:2:3	0	0.162602	8.47458	0	1.04515	0.167469	0.311111	0.622934	0.41488	0.44205	0.102249	0	0.556881	0.946614	0.219866	0.716669	0.424894	0.0806018	0.260818	0.502459	0.492301	0.628931	1.10937	0.406349	0.373997	0.577834	0.378583	0.315201	0.541961	0.426402	0.331838	0.511209	0.301318	0.391267	0.836549	0.33669	0.402979
2:2:4	0	0	0.73692	0	0.20903	0.174751	0.177778	0.310706	0.331904	0.151955	1.02249	0	0.0795545	0.469043	0.161917	0.440396	0.312422	0.322407	0.209509	0.192431	0.387556	0.412299	0.577164	0.314067	0.394397	1.05129	0.232253	0.300403	0.331894	0.477053	0.270686	0.310229	0.250827	0.388222	0.418172	0.414842	0.339316
2:2:5	0	0	0	0.534759	0.20903	0.0998575	0.133333	0.245214	0.22127	0.0966984	0.204499	0	0.159109	0.298482	0.16703	0.32551	0.331167	0.0268673	0.136822	0.106906	0.261862	0.44724	0.377283	0.267926	0.197198	0.198158	0.257392	0.190896	0.329889	0.327135	0.232016	0.184754	0.202779	0.316668	0.271047	0.22983	0.257933
2:2:6	2.08333	0	0.073692	0	0.083612	0.166429	0.222222	0.24826	0.235099	0.303909	0	0	0.159109	0.255842	0.102263	0.336452	0.206198	0.0806018	0.162476	0.203122	0.345658	0.22362	0.294657	0.265465	0.224398	0.166392	0.255891	0.247129	0.291786	0.305582	0.192448	0.383983	0.193006	0.331892	0.249281	0.303675	0.26023
2:2:7	0	0	0	0	0.167224	0.201795	0.266667	0.233029	0.732955	0.165769	0.204499	0	0.318218	0.409347	0.127829	0.763171	0.262434	0.0537346	0.196682	0.117597	0.293286	0.412299	0.29162	0.242087	0.353597	0.163367	0.289659	0.344797	0.261204	0.333602	0.249103	0.280358	0.232096	0.366908	0.269096	0.216432	0.335378
2:3:1	0	0	0.073692	0	0.543478	0.193474	0.488889	1.02502	0.608491	0.566377	0.102249	0	0.477327	1.83353	0.276111	1.01756	0.674831	0.322407	0.543014	0.438315	0.251388	0.552061	1.96236	0.359593	0.489596	1.93771	0.465631	0.454303	0.814696	0.541354	0.462234	0.326823	0.412887	0.426283	0.618685	0.636697	0.618087
2:3:2	2.08333	0	6.26382	1.06952	0.752508	0.494087	0.355556	0.458443	0.401051	0.428236	0.408998	0	0.795545	0.511683	0.219866	0.391159	0.293677	0.268673	0.269369	0.277956	0.565623	0.531097	0.70171	0.249469	0.448796	0.921206	0.424358	0.414348	0.38203	0.378744	0.383097	0.429803	0.632767	0.499361	0.418172	0.283738	0.397072
2:3:3	0	0.162602	10.1695	0.534759	1.08696	0.178911	0.4	0.40209	0.318075	0.773588	0.408998	0	0.477327	0.562852	0.627216	0.402101	0.224944	0.322407	0.222336	0.384862	0.534199	0.286513	0.495753	0.238088	0.258398	0.335809	0.294162	0.291524	0.311339	0.309773	0.401083	1.0592	0.336336	0.365386	0.318994	0.222493	0.308469
2:3:4	4.16667	0	0.147384	0	0.334448	0.265246	0.4	0.202568	0.22127	0.165769	0.102249	0	0	0.417875	0.127829	0.21883	0.19995	0	0.141098	0.160359	0.345658	0.279525	0.410698	0.206712	0.265198	0.34186	2.60318	0.307802	0.219592	0.44592	0.307557	0.222645	0.2663	0.356251	0.258008	0.219144	0.234798
2:3:5	0	0	0	0	0.041806	0.148746	0.266667	0.140122	0.110635	0.0276281	0.306748	0	0.0795545	0.153505	0.325539	0.128563	0.181205	0.0806018	0.128271	0.106906	0.167592	0.216632	0.240586	0.170722	0.149599	0.152778	0.579319	0.210134	0.2597	0.268582	0.254499	0.109341	0.219066	0.248158	0.180595	0.153432	0.16851
2:3:6	0	0	0	0	0.041806	0.179952	0.133333	0.178199	0.165952	0.0828844	0.102249	0	0	0.255842	0.0732888	0.158652	0.137466	0.188071	0.0555841	0.106906	0.20949	0.195667	0.204741	0.144883	0.224398	0.201183	0.278028	0.193856	0.169958	0.207872	0.244607	0.112752	0.20685	0.222276	0.186961	0.138281	0.159321
2:3:7	0	0.325203	0	0	0.041806	0.199715	0.177778	0.181245	0.152123	0.0690703	0.204499	0	0.0795545	0.221729	0.0766976	0.21883	0.224944	0.134336	0.0940653	0.138978	0.178066	0.146751	0.202919	0.138731	0.169999	0.158829	0.26377	0.219013	0.187004	0.255889	0.221225	0.12529	0.22721	0.213142	0.182957	0.14147	0.176714
2:4:1	0	0	0.073692	0.534759	0.20903	0.17059	0.488889	0.286337	0.401051	0.386794	0	0	0.397772	0.281426	0.22498	0.216095	0.237441	0.107469	0.371986	0.534531	0.429454	0.33543	0.359664	0.392199	0.414797	0.358499	0.233378	0.522375	0.425647	0.546623	0.477522	0.373842	0.425917	0.528287	0.486344	0.721707	0.580513
2:4:2	2.08333	0	0.36846	0	0.334448	0.731248	0.177778	0.150784	0.331904	0.207211	0.817996	0	0.0795545	0.144977	0.127829	0.0847968	0.218695	0.0268673	0.153925	0.128287	0.261862	0.181691	0.138519	0.146113	0.353597	0.977174	0.216494	0.347757	0.172966	0.37623	0.36691	0.312626	0.497581	0.482614	0.337474	0.259974	0.326682
2:4:3	0	0	0.73692	0.534759	0.877926	0.245483	0.0888889	0.0944301	0.22127	0.165769	0	0	0	0.0852806	0.136351	0.0984737	0.181205	0.0268673	0.102617	0.128287	0.282811	1.22292	0.0917387	0.216248	0.210798	0.213284	0.127195	0.257488	0.127845	0.289656	0.325542	0.239425	0.28503	0.334937	0.23347	0.216273	0.212155
2:4:4	0	0.162602	0.073692	0	0.125418	0.262126	0.177778	0.0761533	0.0968054	0.110513	0.102249	0	0	0.0938086	0.0920371	0.057443	0.0937266	0.0268673	0.128271	0.160359	0.377082	0.0978337	0.109357	0.12212	0.183599	0.210259	0.169218	0.189416	0.109796	0.320789	0.325542	0.258508	0.280144	0.365386	0.271663	0.212445	0.230203
2:4:5	0	0	0	0	0.041806	0.154987	0.488889	0.0563535	0.152123	0.0828844	0.204499	0	0	0.0511683	0.0579493	0.0410307	0.106223	0.0537346	0.0897896	0.128287	0.230439	0.118798	0.0565013	0.0842844	0.285598	0.491612	0.139202	0.192376	0.0952567	0.261517	0.278779	0.107589	0.20685	0.342549	0.166119	0.162683	0.221671
2:4:6	0	0	0	0	0.083612	0.179952	0.133333	0.0761533	0.124464	0.138141	0	0	0.238663	0.0255842	0.0647668	0.0410307	0.0312422	0.0268673	0.0470327	0.0962155	0.125694	0.0768693	0.051641	0.152266	0.190398	0.12555	0.215744	0.192376	0.114308	0.259481	0.250002	0.115241	0.210922	0.301443	0.198973	0.132379	0.15325
2:4:7	0	0	0	0	0	0.120661	0.133333	0.0487381	0.110635	0.0276281	0.204499	0	0.238663	0.0511683	0.06988	0.0382953	0.131217	0.0806018	0.042757	0.0641437	0.115219	0.0698812	0.0510334	0.20702	0.251598	0.550606	0.170719	0.207174	0.117316	0.425803	0.242808	0.109248	0.210108	0.281652	0.144045	0.142906	0.150461
2:5:1	0	0	0	0.534759	0.250836	0.246523	0.577778	0.233029	0.290416	0.276281	0.613497	0	0.238663	0.57138	0.270998	0.1778	0.156211	0.0537346	0.256542	0.149669	0.251388	0.139762	0.188945	0.218709	0.373997	0.220847	0.235254	0.340358	0.242654	0.391198	0.413673	0.194619	0.318419	0.342549	0.338809	0.315159	0.365241
2:5:2	0	0	0.073692	0.534759	0.125418	0.97257	0.0888889	0.167537	0.22127	0.179583	0.204499	0	0.0795545	0.26437	0.213049	0.0820614	0.149963	0.0806018	0.11972	0.0748343	0.115219	0.0628931	0.0880934	0.105817	0.387597	0.164879	0.269023	0.312241	0.125839	0.28798	0.323744	0.207065	0.38194	0.327325	0.224846	0.187405	0.2389
2:5:3	0	0	0	0.534759	0.083612	0.22988	0.177778	0.0578765	0.193611	0.0828844	0.306748	0	0	0.0938086	0.369853	0.0601783	0.0937266	0	0.0641355	0.128287	0.104745	0.0698812	0.0558938	0.109508	0.176799	0.0695821	0.458877	0.173138	0.133359	0.198413	0.335435	0.0996604	0.224767	0.219231	0.16653	0.153273	0.1649
2:5:4	0	0	0	0	0.041806	0.248604	0.177778	0.0715841	0.179781	0.0690703	0.102249	0	0	0.0426403	0.0647668	0.0382953	0.099975	0	0.0940653	0.0320718	0.188541	0.0489168	0.0546787	0.146729	0.129199	0.0726074	0.140327	0.152421	0.102276	0.226911	0.260794	0.112106	0.212551	0.274039	0.197638	0.145139	0.163915
2:5:5	0	0	0	0	0.083612	0.148746	0.355556	0.0898609	0.165952	0.0552563	0.102249	0	0	0.0596964	0.0903327	0.0273538	0.0687328	0.0537346	0.0812382	0.0427625	0.157117	0.0419287	0.0607541	0.111969	0.231198	0.0620188	0.142954	0.153901	0.0837256	0.189432	0.239211	0.0857393	0.166132	0.226844	0.135934	0.128552	0.155547
2:5:6	0	0	0	0	0.041806	0.164349	0.222222	0.0335075	0.110635	0.0552563	0	0	0.0795545	0.0767525	0.0460185	0.0273538	0.0937266	0	0.0470327	0.0748343	0.0942705	0.0628931	0.0243016	0.108893	0.156399	0.0589935	0.116314	0.133183	0.0882378	0.15339	0.209534	0.0866612	0.163689	0.204007	0.104825	0.102554	0.14521
2:5:7	0	0	0	0	0	0.17059	0.133333	0.0441689	0.0968054	0.0966984	0.204499	0	0	0.0596964	0.0630624	0.0273538	0.0687328	0	0.0641355	0.0534531	0.230439	0.0489168	0.0321997	0.122735	0.135999	0.0847086	0.0956776	0.1613	0.113807	0.191947	0.206836	0.066471	0.205222	0.237501	0.107495	0.106701	0.122403
2:6:1	0	0	0	0	0.041806	0.186193	0.488889	0.17363	0.179781	0.179583	0.204499	0	0.0795545	0.204673	0.240319	0.158652	0.19995	0.107469	0.24799	0.203122	0.136168	0.216632	0.133659	0.259005	0.516796	0.140677	0.18235	0.423227	0.348439	0.342822	0.387593	0.249013	0.366467	0.264905	0.331211	0.271138	0.321596
2:6:2	0	0	0	0	0.20903	1.09947	0.222222	0.124891	0.20744	0.151955	0.408998	0	0.0795545	0.324066	0.134647	0.0683845	0.099975	0.214938	0.106892	0.149669	0.136168	0.055905	0.0814105	0.216248	0.435197	0.0756327	0.23563	0.396591	0.175974	0.403291	0.317449	0.350701	0.476408	0.325802	0.267043	0.167787	0.231516
2:6:3	0	0	0.147384	0	0.083612	0.222599	0.266667	0.127938	0.110635	0.0552563	0.306748	0	0.0795545	0.144977	0.103968	0.057443	0.218695	0.0268673	0.111168	0.117597	0.136168	0.0698812	0.0479957	0.255006	0.156399	0.0529429	0.768047	0.204215	0.146896	0.208351	0.262592	0.103901	0.265485	0.242068	0.16961	0.118503	0.137827
2:6:4	0	0	0	0	0.083612	0.130023	0.177778	1.84139	0.0968054	0.0690703	0.204499	0	0.0795545	0.0511683	0.0494273	0.0328246	0.099975	0.107469	0.0726868	0.0534531	0.178066	0.0978337	0.0376675	0.410348	0.217598	0.0771453	0.145205	0.174618	0.138373	0.252776	0.245506	0.128424	0.210108	0.272517	0.153388	0.146574	0.146359
2:6:5	0	0	0	0	0	0.134184	0.133333	0.383813	0.0829761	0.0966984	0.204499	0	0	0.0170561	0.0596537	0.0109415	0.112472	0.0268673	0.0598598	0.0748343	0.104745	0.0419287	0.0321997	0.221477	0.156399	0.0620188	0.205613	0.145022	0.166449	0.136027	0.205038	0.0709884	0.165318	0.208574	0.109445	0.116909	0.109933
2:6:6	0	0	0	0	0	0.0988173	0.311111	0.045692	0.0829761	0.0276281	0.102249	0	0	0.0596964	0.0494273	0.057443	0.11872	0	0.0598598	0.0427625	0.188541	0.0489168	0.0243016	0.200252	0.217598	0.0665567	0.100555	0.198295	0.0967608	0.127765	0.186153	0.140778	0.254898	0.226844	0.13963	0.142587	0.119614
2:6:7	0	0	0	0	0	0.0644913	0.177778	0.0776764	0.0829761	0.0552563	0	0	0	0.0426403	0.0647668	0.0273538	0.168708	0.0537346	0.0555841	0.566603	0.0942705	0.0209644	0.0346298	0.380202	0.129199	0.0363037	0.0874231	0.149461	0.0882378	0.120221	0.207736	0.0949585	0.172647	0.18726	0.10308	0.0907516	0.107144
2:7:1	0	0	0	0	0.376254	0.263166	0.577778	0.161445	0.179781	0.331538	0	0	0.0795545	0.272898	0.219866	0.407572	0.193702	0.0537346	0.205233	0.213812	0.199015	0.11181	0.126976	0.163032	0.564395	0.124038	0.258517	0.383272	0.210567	0.706359	0.349823	0.201902	0.309461	0.315145	0.290759	0.268746	0.290913
2:7:2	0	0	0.073692	0	0.083612	1.42505	0.0444444	0.194953	0.608491	0.0828844	0.102249	0	0.238663	0.34965	0.187483	0.0930029	0.112472	0.188071	0.354883	0.459696	0.324709	0.0978337	0.0747275	0.125811	0.496396	0.121012	0.287033	0.537173	0.147397	0.31552	0.35432	0.316959	0.484551	0.51763	0.25616	0.178951	0.311587
2:7:3	0	0	0.147384	0	0.125418	0.212197	0.177778	0.0944301	0.138293	0.0828844	0.511247	0	0.159109	0.221729	0.078402	0.0547076	0.099975	0.0537346	0.0812382	0.106906	0.199015	0.0698812	0.0589315	0.147651	0.271998	0.0695821	0.211241	0.325559	0.10378	0.219368	0.267988	0.123999	0.251641	0.363863	0.175051	0.123926	0.150953
2:7:4	0	0	0	0	0	0.118581	0	0.30766	0.0553174	0.0966984	0.102249	0	0	0.0682245	0.102263	0.0547076	0.112472	0.0537346	0.0513084	0.0534531	0.167592	0.153739	0.0546787	0.127042	0.0951992	0.201183	0.152334	0.198295	0.113305	0.305223	0.276082	0.104178	0.211737	0.33037	0.141581	0.178632	0.151609
2:7:5	0	0	0	0	0	0.164349	0.222222	0.0731072	0.0138293	0.0414422	0.102249	0	0	0.0426403	0.165326	0.0355599	0.0562359	0.0268673	0.0684112	0.0641437	0.146643	0.0838574	0.0364524	0.0735181	0.101999	0.0544555	0.226249	0.155381	0.0606635	0.163687	0.188851	0.0665632	0.167761	0.226844	0.120842	0.21085	0.117317
2:7:6	0	0	0	0	0	0.0811342	0.177778	0.0563535	0.041488	0.138141	0.102249	0	0	0.0341122	0.0681756	0.136769	0.0624844	0.0268673	0.0684112	0.0641437	0.188541	0.0349406	0.0230866	0.0655203	0.224398	0.0726074	0.118565	0.116905	0.0706905	0.152911	0.21493	0.0920084	0.189749	0.20553	0.141273	0.0912301	0.11141
2:7:7	0	0	0.073692	0	0.083612	0.111299	0.266667	0.0578765	0.124464	0.0276281	0.204499	0	0.159109	0.0938086	0.0732888	0.0765906	0.0687328	0	0.0726868	0.117597	0.104745	0.0628931	0.0352374	0.0707496	0.271998	0.0499176	0.114438	0.182017	0.121828	0.131477	0.206836	0.121233	0.237797	0.252725	0.133983	0.0899542	0.147671
3:1:1	2.08333	0	0.147384	1.60428	1.33779	0.248604	1.28889	1.43625	1.14784	2.21025	1.22699	2.43902	1.19332	1.62033	1.08399	1.17348	1.69333	0.429876	2.26184	1.42185	0.62847	1.08316	1.56685	1.9896	0.917993	1.11331	0.645355	0.870131	1.99538	0.901059	0.512595	0.485948	0.438132	0.499361	1.01006	1.09668	1.08539
3:1:2	0	0	0.147384	0.534759	0.543478	0.189313	0.533333	0.530027	0.622321	0.607819	0.306748	2.43902	0.556881	0.579908	0.37667	0.681109	0.649838	0.268673	0.538738	0.470387	0.199015	0.440252	0.814712	0.62598	0.448796	0.921206	0.447246	0.550491	0.605131	0.464719	0.396586	0.299626	0.371354	0.389745	0.558213	0.521862	0.479932
3:1:3	0	0	0.073692	0.534759	0.668896	0.292291	0.622222	0.318321	0.553174	0.552563	0.408998	0	0.636436	0.65666	0.422689	0.240713	0.418645	1.74637	0.495981	0.823177	0.377082	0.174703	0.446542	0.298994	0.462396	1.08306	0.411226	0.424707	0.363981	0.393233	0.407378	0.457368	0.517941	0.333415	0.436242	0.37449	0.444491
3:1:4	0	0	0	1.06952	0.083612	0.195554	0.444444	0.223891	0.262758	0.303909	0.204499	0	0.318218	0.196145	0.228388	0.188741	0.574856	0.0806018	0.363434	0.277956	0.261862	0.216632	0.284329	0.255929	0.441996	0.391777	0.33656	0.359595	0.355959	0.405686	0.398385	0.273444	0.429988	0.38061	0.420944	0.450568	0.353755
3:1:5	0	0	0	0	0.20903	0.222599	0.355556	0.149261	0.331904	0.331538	0.204499	0	0.477327	0.0852806	0.204527	0.136769	0.299925	0.188071	0.312126	0.213812	0.20949	0.195667	0.227828	0.191024	0.278798	0.204208	0.258892	0.337398	0.255188	0.378265	0.331838	0.146586	0.339593	0.292309	0.26848	0.26109	0.287303
3:1:6	0	0.162602	0	0	0.041806	0.123782	0.444444	0.155353	0.304246	0.207211	0.306748	0	0.0795545	0.179089	0.175552	0.128563	0.212447	0.188071	0.243715	0.3421	0.188541	0.0768693	0.126976	0.159033	0.319597	0.140677	0.308044	0.31964	0.25218	0.348809	0.372306	0.169819	0.354252	0.263382	0.308111	0.240835	0.299773
3:1:7	0	0.162602	0	0	0.292642	0.176831	0.177778	0.127938	0.179781	0.207211	0.715746	0	0.0795545	0.136449	0.368148	0.39663	0.249938	0.268673	0.171028	0.363481	0.293286	0.104822	0.159783	0.142114	0.326397	0.0983225	0.317049	0.312241	0.206557	0.24607	0.333636	0.149537	0.323306	0.272517	0.229979	1.89366	0.270731
3:2:1	0	0	0.073692	0.534759	1.29599	0.241322	0.4	0.36249	0.497856	0.428236	0.306748	0	0.636436	0.289954	0.221571	0.303627	0.299925	0.0537346	0.363434	0.545221	0.293286	0.209644	0.311061	0.420499	0.557596	0.294967	0.274276	0.445424	0.495836	0.679537	0.419968	0.292896	0.322491	0.391267	0.841683	0.477363	0.489285
3:2:2	0	0	8.03242	0	0.919732	0.175791	0.355556	0.432551	0.387222	0.345352	0.102249	0	0.636436	0.503155	0.223275	0.39663	0.28118	0.188071	0.243715	0.513149	0.523725	0.454228	0.589315	0.377742	0.380797	0.497663	0.30054	0.359595	0.415119	0.38078	0.357018	0.4747	0.299689	0.406492	0.817658	0.30846	0.410691
3:2:3	2.08333	0.162602	7.88504	0.534759	1.00334	0.704203	0.266667	0.309183	0.165952	0.276281	0.204499	0	0.556881	0.434931	0.695391	0.355599	0.293677	0.59108	0.171028	0.245884	0.62847	0.230608	0.542534	0.202405	0.414797	0.461359	0.629596	0.347757	0.338913	0.365692	0.330938	1.06732	0.636025	0.447598	0.369917	0.228713	0.290913
3:2:4	0	0	0.515844	0	1.04515	0.22884	0.222222	0.0898609	0.248928	0.0828844	0.408998	0	0.0795545	0.102337	0.148282	0.0820614	0.143714	0.0537346	0.115444	0.277956	0.230439	0.0349406	0.0947764	0.139346	0.271998	1.01045	0.149332	0.285604	0.173969	0.356353	0.297665	0.207157	0.291545	0.371476	0.272895	0.230308	0.219374
3:2:5	0	0	0	0	0.041806	0.167469	0.0888889	0.0731072	0.165952	0.0966984	0	0	0.238663	0.110865	0.223275	0.0629137	0.0937266	0	0.098341	0.160359	0.240913	0.0838574	0.0583239	0.10151	0.135999	0.140677	0.19023	0.258968	0.0907446	0.229905	0.250902	0.0871221	0.233725	0.222276	0.158932	0.149924	0.170807
3:2:6	0	0	0.073692	0	0.041806	0.138344	0.266667	0.0654919	0.20744	0.0828844	0.102249	0	0	0.0596964	0.11249	0.021883	0.099975	0.107469	0.0855139	0.138978	0.188541	0.0628931	0.0461731	0.113507	0.237998	0.0635314	0.196233	0.193856	0.0972621	0.201047	0.278779	0.10344	0.274443	0.225321	0.159753	0.128871	0.176549
3:2:7	0	0	0.147384	0	0.62709	0.137304	0.133333	0.0578765	0.0553174	0.110513	0.408998	0	0.0795545	0.0511683	0.121012	0.112151	0.106223	0.0806018	0.0641355	0.267265	0.251388	0.0489168	0.051641	0.0938202	0.197198	0.07412	0.201111	0.256008	0.101273	0.188354	0.247304	0.104178	0.201964	0.240546	0.154415	0.124086	0.191481
3:3:1	0	0	0.073692	1.06952	0.668896	0.149786	0.533333	0.252829	0.331904	0.331538	0.408998	0	0.636436	0.392291	0.436324	0.224301	0.381155	1.04782	0.517359	1.01561	0.471352	0.25856	0.371815	0.361746	0.353597	0.297993	0.213117	0.368474	0.487815	0.38078	0.5063	0.273812	0.326563	0.3121	0.40349	1.97325	0.521608
3:3:2	2.08333	0.162602	9.57996	0	1.21237	0.179952	0.355556	0.312229	0.22127	0.552563	0.204499	0	0.875099	0.204673	0.60165	0.188741	0.149963	0.241805	0.158201	0.320718	0.638944	0.132774	0.184692	0.213787	0.299198	0.301018	0.212742	0.281165	0.19653	0.256488	0.389392	1.06123	0.359952	0.313623	0.292197	0.203673	0.314868
3:3:3	20.8333	4.22764	24.171	5.88235	16.8478	1.20349	0.666667	2.83595	1.24464	2.01685	2.35174	0	13.7629	3.0104	17.5297	0.765906	3.23669	40.8651	0.731144	1.78533	3.72892	0.237596	1.80926	0.753022	0.911193	0.766915	0.949647	0.538653	0.821213	0.653672	0.636696	16.5287	1.03995	0.493271	0.566119	0.398573	1.32954
3:3:4	0	0.487805	1.03169	0	1.3796	0.261086	0.133333	0.117276	0.20744	0.248653	0	0	0.954654	0.238786	0.693687	0.0875321	0.162459	0.29554	0.106892	0.395553	0.565623	0.0628931	0.124546	0.145806	0.142799	0.22236	0.135449	0.221972	0.309334	0.283789	0.332737	0.685914	0.352623	0.264905	0.232033	0.177356	0.263676
3:3:5	0	0.487805	0.221076	0	0.125418	0.122742	0.266667	0.0593996	0.165952	0.221025	0	0	0.397772	0.0852806	2.55829	0.0930029	0.0624844	0.0537346	0.158201	0.213812	0.439929	0.0489168	0.114825	0.107047	0.169999	0.0756327	0.578568	0.15982	0.150405	0.204879	0.279679	0.175627	0.247569	0.156811	0.14579	0.122172	0.166048
3:3:6	0	0	0.294768	0	0.083612	0.185152	0.177778	0.0533073	0.152123	0.455864	0	7.31707	0.159109	0.110865	0.149986	0.0519722	0.106223	0.161204	0.0812382	0.17105	0.398031	0.0838574	0.0643993	0.133809	0.142799	0.0952972	0.796938	0.125784	0.0817202	0.142373	0.268887	0.136076	0.189749	0.173558	0.123819	0.103511	0.166048
3:3:7	2.08333	0	0.073692	0	0.041806	0.118581	0.0888889	0.0974763	0.0829761	0.165769	0.204499	0	0.318218	0.0938086	0.196005	0.0328246	0.0937266	0.29554	0.128271	0.213812	0.324709	0.0489168	0.089916	0.100588	0.156399	0.0922719	0.272775	0.155381	0.0932513	0.192306	0.273384	0.223752	0.208479	0.18117	0.139938	0.128552	0.225281
3:4:1	0	0	0	0	0.292642	0.215318	0.4	0.236075	0.290416	0.221025	0.102249	0	0.159109	0.332594	0.240319	0.191477	0.274931	0.107469	0.410467	0.577293	0.314235	0.167715	0.222967	0.580147	0.353597	0.220847	0.229626	0.358115	0.265215	0.421133	0.474824	0.237949	0.377054	0.309055	0.459548	0.512452	0.416434
3:4:2	0	0	0.294768	1.06952	0.585284	0.17059	0.4	0.0929071	0.276587	0.179583	0	0	0	0.170561	0.131238	0.0492368	0.162459	0	0.098341	0.138978	0.282811	1.06918	0.0984216	0.215017	0.237998	0.175468	0.153459	0.256008	0.109295	0.290015	0.337233	0.218773	0.281773	0.406492	0.235215	0.198091	0.221671
3:4:3	0	0.487805	1.54753	0	1.71405	1.41153	0.311111	0.13403	0.248928	0.234839	0.102249	0	0.875099	0.238786	0.831743	0.0629137	0.212447	0.0806018	0.115444	0.203122	0.471352	0.181691	0.160391	0.194715	0.509996	0.110424	0.228876	0.279685	0.132858	0.39012	0.313852	0.70675	0.570875	0.388222	0.247022	0.166989	0.272536
3:4:4	0	1.95122	0.073692	0	0.250836	0.375506	0.266667	0.091384	0.318075	0.0828844	0.204499	0	0	0.0767525	0.149986	0.0629137	0.099975	0.0537346	0.0897896	0.320718	0.858909	0.0908456	0.0753351	0.174106	0.135999	0.10286	0.113688	0.210134	0.0992675	0.263313	0.286873	0.242006	0.300503	0.287741	0.31961	0.167468	0.183605
3:4:5	0	0	0	0	0.041806	0.206996	0.177778	0.0258921	0.152123	0.221025	0.204499	0	0.0795545	0.767525	0.0988547	0.0246184	0.0937266	0	0.0812382	0.534531	0.188541	0.00698812	0.044958	0.0944354	0.0951992	0.140677	0.135825	0.211614	0.0822216	0.240562	0.241909	0.0896114	0.183234	0.226844	0.16232	0.13844	0.154563
3:4:6	0	0	0.073692	0	0	0.11234	0.0444444	0.022846	0.110635	0.0414422	0.204499	0	0.0795545	0.0852806	0.132942	0.021883	0.137466	0	0.0384813	0.737652	0.20949	0.0419287	0.03706	0.139038	0.149599	0.0816833	0.115939	0.142062	0.0982648	0.161772	0.241009	0.10805	0.205222	0.228366	0.268788	0.104628	0.156532
3:4:7	0	0	0	0	0.041806	0.0707324	0.177778	0.0304613	0.152123	0.0276281	0.102249	0	0.159109	0.0596964	0.0681756	0.0300892	0.0499875	0.0806018	0.0897896	0.117597	0.178066	0.0489168	0.0388826	0.224861	0.108799	0.151265	0.12682	0.139103	0.075704	0.22272	0.238311	0.0891504	0.191377	0.191828	0.170226	0.106063	0.138155
3:5:1	0	0	0	0	0.125418	0.253804	0.311111	0.143168	0.373392	0.37298	0	0	0.477327	0.144977	0.352809	0.161387	0.131217	0.0268673	0.30785	0.299337	0.366607	0.0698812	0.181655	0.210096	0.373997	0.228411	0.520786	0.300403	0.282261	0.405686	0.408277	0.229099	0.307833	0.243591	0.290657	0.24243	0.257112
3:5:2	2.08333	0	0	0	0.041806	0.244443	0.133333	0.0776764	0.165952	0.0966984	0.204499	0	0.0795545	0.0341122	0.37667	0.0629137	0.0687328	0.0268673	0.0769625	0.0962155	0.178066	0.055905	0.0565013	0.10797	0.135999	0.0952972	0.489644	0.273766	0.126842	0.1856	0.35432	0.114411	0.212551	0.293831	0.161704	0.155187	0.15604
3:5:3	8.33333	0	0	0.534759	0.20903	1.47706	0.0888889	0.102045	0.179781	0.138141	0.204499	0	0.318218	0.0596964	2.9895	0.0328246	0.0874781	0.0806018	0.128271	0.245884	0.324709	0.055905	0.134267	0.131348	0.482796	0.178493	0.252889	0.276725	0.247166	0.164406	0.330938	0.184109	0.430803	0.229889	0.207495	0.144501	0.196239
3:5:4	0	0.325203	0	0	0.041806	0.256925	0.0888889	0.0624457	0.0829761	0.0276281	0.204499	0	0.0795545	0.0767525	0.340878	0.0355599	0.0687328	0	0.0855139	0.0427625	0.219964	0.0419287	0.0461731	0.100895	0.210798	0.0695821	0.139202	0.208654	0.0767067	0.19015	0.284175	0.109433	0.210922	0.220754	0.377104	0.107817	0.128638
3:5:5	2.08333	0	0	0	0.041806	0.17059	0.133333	0.0761533	0.0829761	0.124327	0.102249	0	0.159109	0.0511683	0.216458	0.0164123	0.0874781	0.0268673	0.102617	0.117597	0.219964	0.0628931	0.0729049	0.0784398	0.108799	0.0877339	0.112187	0.149461	0.0676824	0.12058	0.239211	0.0791014	0.184048	0.178126	0.147946	0.103511	0.129623
3:5:6	2.08333	0.813008	0	0	0	0.127942	0.177778	0.0243691	0.0968054	0.0276281	0.408998	0	0	0.0170561	0.0562449	0.021883	0.0249938	0	0.0384813	0.0213812	0.0733215	0.0489168	0.0315921	0.0750561	0.0883993	0.0363037	0.30842	0.142062	0.0802162	0.121179	0.222124	0.0659178	0.166946	0.190305	0.135318	0.0778327	0.10337
3:5:7	0	0	0	0	0.041806	0.0665717	0.133333	0.0335075	0.041488	0.0552563	0.204499	0	0.0795545	0.0170561	0.207936	0.0273538	0.0624844	0	0.0342056	0.256575	0.136168	0.0279525	0.0455656	0.102433	0.115599	0.0680694	0.141453	0.103587	0.141381	0.201526	0.200541	0.0602019	0.128671	0.161379	0.0832648	0.0929845	0.107472
3:6:1	2.08333	0	0.073692	0	0.20903	0.261086	0.222222	0.115753	0.20744	0.0828844	0.408998	0	0.159109	0.127921	0.219866	0.0902675	0.11872	0.0268673	0.226612	0.641437	0.293286	0.0978337	0.0978141	0.239318	0.394397	0.175468	0.210491	0.335918	0.355458	0.35312	0.343528	0.139949	0.289102	0.240546	0.262217	0.183896	0.227086
3:6:2	0	0	0.073692	0	0	0.241322	0.222222	0.106615	0.041488	0.0552563	0.408998	0	0.159109	0.221729	0.0801064	0.0547076	0.224944	0.0537346	0.0513084	0.18174	0.125694	0.0489168	0.0364524	0.257467	0.203998	0.0665567	0.76317	0.208654	0.146395	0.211105	0.307557	0.111738	0.223952	0.252725	0.162012	0.109572	0.142421
3:6:3	0	0	0.221076	0	0.041806	0.883115	0.0888889	0.261967	0.110635	0.290095	0.102249	12.1951	0	0.272898	0.143169	0.0410307	0.156211	0.0537346	0.0598598	0.160359	0.261862	0.656883	0.0662219	0.152573	0.176799	0.0650441	0.242759	0.258968	0.106286	0.152671	0.319247	0.147785	0.406372	0.26186	0.169302	0.0917086	0.17294
3:6:4	0	0	0	0	0.083612	0.162268	0.133333	0.156876	0.138293	0.110513	0.204499	0	0.159109	0.136449	0.06988	0.0382953	0.0749813	0.0537346	0.042757	0.117597	0.136168	0.0279525	0.0243016	0.115968	0.203998	0.173955	0.132073	0.170179	0.0767067	0.186558	0.223923	0.0979087	0.225581	0.243591	0.182443	0.11021	0.117153
3:6:5	0	0.162602	0	0	0.083612	0.16851	0.133333	0.0517843	0.041488	0.124327	0.306748	0	0	0.0426403	0.06988	0.0191477	0.0937266	0.0537346	0.0470327	0.18174	0.083796	0.202655	0.0236941	0.0713649	0.176799	0.0453796	0.192481	0.146502	0.0772081	0.119982	0.251801	0.0644427	0.151473	0.173558	0.129466	0.0923466	0.0940175
3:6:6	0	0.162602	0	0	0.041806	0.110259	0.177778	0.0426459	0.0691467	0.124327	0.102249	12.1951	0.238663	0.0767525	0.0579493	0.0410307	0.0437391	0.0537346	0.0342056	0.160359	0.167592	0.0279525	0.0328072	0.096281	0.156399	0.0468923	0.153459	0.134663	0.10027	0.108486	0.211333	0.101412	0.228839	0.140065	0.147022	0.0717719	0.0918845
3:6:7	0	0	0	0	0.041806	0.0509689	0.222222	0.0335075	0.0553174	0.0552563	0.102249	0	0	0.0426403	0.0562449	0.0711199	0.0562359	0.0806018	0.0256542	0.0427625	0.125694	0.0209644	0.0249092	0.0941278	0.183599	0.61565	0.14633	0.149461	0.136869	0.131237	0.214031	0.0682226	0.150659	0.208574	0.13963	0.0728884	0.086798
3:7:1	0	0	0	1.06952	0	0.255885	0.4	0.115753	0.179781	0.221025	0	0	0.954654	0.187617	0.30679	0.186006	0.231192	0.698549	0.188131	0.35279	0.240913	0.139762	0.157353	0.210403	0.339997	0.0862212	0.32718	0.293003	0.194524	0.280077	0.330039	0.131743	0.293988	0.214664	0.219918	0.20782	0.217897
3:7:2	0	0	0	0	0.041806	0.231961	0.222222	0.0852917	0.041488	0.0828844	0.102249	0	0.0795545	0.187617	0.0835151	0.057443	0.11872	0	0.0641355	0.138978	0.188541	0.0419287	0.0558938	0.132271	0.163199	0.0650441	0.205988	0.232331	0.101774	0.222241	0.267988	0.158479	0.250827	0.278607	0.190246	0.124405	0.145046
3:7:3	2.08333	0.162602	0	0	1.25418	0.996495	0.133333	0.269583	0.0553174	0.234839	0.204499	0	0.397772	0.30701	0.296564	0.0847968	0.0562359	0.403009	0.0726868	0.310028	0.20949	0.0139762	0.0941688	0.180873	0.346797	0.143702	0.323803	0.328519	0.130351	0.192545	0.352521	0.25943	0.422659	0.365386	0.494763	0.128233	0.28435
3:7:4	0	0.162602	0.073692	0	0.083612	0.107139	0.0444444	0.0487381	0.0276587	0.0552563	0.102249	0	0.0795545	0.0596964	0.0886283	0.0465014	0.0562359	0.107469	0.0812382	0.0748343	0.314235	0.0419287	0.0346298	0.116275	0.108799	0.620188	0.204487	0.167219	0.0812189	0.234575	0.271585	0.0932069	0.22721	0.269472	0.249178	0.112283	0.126669
3:7:5	0	0	0	0	0	0.131063	0.0444444	0.0350305	0.0553174	0.0414422	0	0	0	0.0341122	0.121012	0.0328246	0.0374906	0.0268673	0.0726868	0.0641437	0.167592	0.104822	0.0388826	0.0796702	0.156399	0.0983225	0.15421	0.193856	0.0736986	0.168836	0.222124	0.0658256	0.157174	0.20553	0.0988705	0.128552	0.110754
3:7:6	0	0	0	0	0.041806	0.0499287	0.0888889	0.0365536	0	0.0276281	0.204499	0	0	0.0511683	0.0511317	0.0957383	0.0874781	0.0537346	0.0470327	0.203122	0.146643	0.0349406	0.0249092	0.0655203	0.0951992	0.0272278	0.117815	0.122825	0.0887392	0.101062	0.192448	0.0786404	0.182419	0.164424	0.0999999	0.0763972	0.0905718
3:7:7	0	0	0	0	0.041806	0.0998575	0.133333	0.0670149	0.0691467	0.0414422	0.408998	0	0.0795545	0.00852806	0.107377	0.0465014	0.0812297	0.537346	0.0213785	0.106906	0.146643	0.0419287	0.130014	0.0538312	0.142799	0.0877339	0.161339	0.150941	0.084227	0.099386	0.210434	0.0939444	0.195449	0.197917	0.12115	0.174486	0.0959865
4:1:1	0	0	0.073692	2.13904	0.877926	0.265246	1.11111	1.11641	0.677638	1.79583	0.613497	0	0.954654	1.09159	0.913553	0.987472	1.78705	0.403009	2.08654	1.20804	0.597046	1.46052	1.26429	1.84595	0.802394	1.67148	0.511031	0.686634	1.36468	0.986436	0.469429	0.498302	0.438132	0.470434	1.07515	1.35075	1.03813
4:1:2	0	0	0	0.534759	0.877926	0.193474	0.622222	0.377721	0.484027	0.428236	0.306748	0	0.556881	0.52874	0.337469	0.506045	0.743564	0.403009	0.530186	0.823177	0.335184	0.503145	0.658574	0.610908	0.523596	0.81532	0.336935	0.507577	0.605131	0.606614	0.372306	0.316129	0.393342	0.44912	0.589219	0.937182	0.496997
4:1:3	0	0	0	0.534759	0.167224	0.17267	0.622222	0.194953	0.318075	0.234839	0.102249	0	0.318218	0.144977	0.255659	0.164123	0.549863	0.107469	0.312126	0.555912	0.261862	0.146751	0.22236	0.247624	0.353597	0.373625	0.297539	0.343317	0.337911	0.377068	0.380399	0.286351	0.47315	0.362341	0.423922	0.466837	0.381156
4:1:4	0	0	0.073692	0.534759	0.125418	0.364064	0.755556	0.20866	0.345734	0.290095	0.204499	0	0.159109	0.213201	0.184074	0.123092	0.674831	0.134336	0.436121	0.395553	0.387556	0.656883	0.309846	0.25193	0.326397	0.453796	0.948897	0.40251	0.199538	0.341385	0.383996	0.479402	0.610779	0.429328	0.453696	0.468591	0.645652
4:1:5	0	0	0	0	0.083612	0.242362	0.444444	0.124891	0.165952	0.179583	0.204499	0	0.238663	0.187617	0.213049	0.0683845	0.287428	0.268673	0.282196	0.203122	0.240913	0.188679	0.121508	0.209173	0.346797	0.134626	0.244259	0.304842	0.238142	0.333003	0.371406	0.227716	0.320863	0.299921	0.271047	0.276561	0.301414
4:1:6	0	0	0	0	0.041806	0.213237	0.4	0.127938	0.124464	0.138141	0.204499	0	0.0795545	0.162033	0.156804	0.103944	0.243689	0.0268673	0.222336	0.320718	0.20949	0.244584	0.0874859	0.190409	0.142799	0.181518	0.241633	0.31668	0.248169	0.223439	0.320147	0.188258	0.33715	0.258815	0.3077	0.305429	0.269747
4:1:7	0	0	0	0	0	0.149786	0.622222	0.141645	0.304246	0.110513	0.408998	0	0.0795545	0.0938086	0.132942	0.352864	0.162459	0.188071	0.200958	0.160359	0.115219	0.0838574	0.089916	0.142114	0.271998	0.169417	0.267897	0.295963	0.173467	0.226672	0.321046	0.158848	0.327378	0.272517	0.255955	0.699378	0.254651
4:2:1	0	0.162602	0	0.534759	0.20903	0.177871	0.444444	0.251306	0.553174	0.483492	0.408998	0	0.238663	0.375235	0.218162	0.221566	0.412397	0.107469	0.419018	0.470387	0.335184	0.33543	0.22965	0.486942	0.380797	1.94981	0.217995	0.458743	0.282762	0.783832	0.361514	0.257033	0.323306	0.389745	0.544147	0.486933	0.468119
4:2:2	0	0	0.221076	0.534759	0.292642	0.206996	0.355556	0.234552	0.41488	0.276281	1.02249	0	0.318218	0.358178	0.148282	0.333716	0.312422	0.671682	0.205233	0.331409	0.324709	0.33543	0.495753	0.314067	0.244798	1.00591	0.219871	0.309281	0.297803	0.475496	0.304859	0.3023	0.244312	0.39279	0.402464	0.393151	0.33784
4:2:3	0	0	0.442152	0	0.62709	0.174751	0.311111	0.242168	0.248928	0.151955	0.102249	0	0.159109	0.383763	0.129534	0.221566	0.187453	0	0.136822	0.245884	0.272337	0.22362	0.396117	0.173798	0.203998	1.0044	0.215368	0.295963	0.305323	0.400657	0.29137	0.218589	0.302946	0.354729	0.294661	0.252318	0.218718
4:2:4	0	0	0.073692	0	0.20903	0.809262	0.222222	0.0868148	0.235099	0.138141	0	0	0.0795545	0.0938086	0.0971503	0.0437661	0.224944	0.0806018	0.141098	0.117597	0.345658	0.055905	0.1853	0.117198	0.244798	0.358499	0.244259	0.288564	0.2226	0.353718	0.298564	0.291053	0.496767	0.438463	0.269712	0.216751	0.239884
4:2:5	0	0	0	0	0	0.254845	0.177778	0.0563535	0.124464	0.165769	0.511247	0	0	0.0596964	0.078402	0.0355599	0.149963	0.0806018	0.0726868	0.0320718	0.178066	0.0698812	0.0680446	0.499246	0.135999	0.364549	0.135449	0.182017	0.0987662	0.262594	0.276082	0.1299	0.210108	0.277084	0.158521	0.165713	0.171627
4:2:6	0	0	0	0	0.083612	0.0977771	0.133333	0.0563535	0.0829761	0.0966984	0.102249	0	0.0795545	0.0682245	0.0460185	0.0355599	0.0687328	0.0268673	0.0769625	0.0855249	0.178066	0.0908456	0.0631842	0.145191	0.278798	0.205721	0.159087	0.15982	0.0772081	0.202364	0.246405	0.113489	0.21988	0.254248	0.141376	0.141311	0.180816
4:2:7	0	0	0	0	0.167224	0.0956968	0	0.246737	0.124464	0.0966984	0.102249	0	0	0.0596964	0.0835151	0.0629137	0.099975	0.188071	0.0641355	0.0855249	0.136168	0.0209644	0.0413128	0.0855148	0.115599	0.164879	0.115188	0.190896	0.0686851	0.197335	0.236513	0.0968946	0.204407	0.333415	0.136858	0.163162	0.159649
4:3:1	0	0.162602	0.073692	0	0.125418	0.140425	0.311111	0.205614	0.20744	0.193397	0.204499	0	0.159109	0.30701	0.240319	0.14771	0.381155	0.107469	0.282196	0.384862	0.261862	0.181691	0.188945	0.30207	0.373997	0.34186	0.215368	0.346277	0.242654	0.507826	0.389392	0.22283	0.346108	0.348639	0.451437	0.321698	0.417418
4:3:2	0	0	0.294768	0	0.167224	0.281889	0.177778	0.0700611	0.165952	0.207211	0	0	0.159109	0.127921	0.115899	0.0738552	0.0687328	0.0268673	0.11972	0.0855249	0.345658	0.11181	0.0880934	0.159033	0.197198	0.337322	2.64821	0.23973	0.10378	0.442687	0.342629	0.20937	0.282587	0.333415	0.223716	0.18246	0.235454
4:3:3	0	0.650407	1.76861	0.534759	1.71405	0.28397	0.0888889	0.0989993	0.345734	0.0552563	0.102249	0	1.11376	0.170561	0.707322	0.0820614	0.237441	0.349275	0.188131	0.3421	0.649419	0.0838574	0.128191	0.159033	0.271998	0.183031	0.134699	0.217533	0.326881	0.269061	0.331838	0.693566	0.329821	0.245113	0.230287	0.167149	0.264168
4:3:4	0	1.30081	0.294768	0	0.41806	1.20765	0.0888889	0.0822456	0.276587	0.165769	0.306748	0	0	0.187617	0.315312	0.0191477	0.206198	0.0268673	0.102617	0.780415	0.523725	0.0139762	0.144595	0.116275	0.292398	0.104373	0.20036	0.254528	0.0972621	0.251937	0.317449	0.288748	0.504096	0.347116	0.199486	0.174167	0.222328
4:3:5	0	0.162602	0	0	0.083612	0.374466	0.222222	0.045692	0.124464	0.0414422	0.408998	0	0	0.119393	0.325539	0.0410307	0.0749813	0.0268673	0.0598598	0.213812	0.314235	0.055905	0.051641	0.155034	0.217598	0.0877339	0.255516	0.232331	0.106286	0.196377	0.249103	0.099015	0.220695	0.231411	0.124538	0.112921	0.142749
4:3:6	0	0	0	0	0.041806	0.142505	0.0888889	0.0548304	0.165952	0.0138141	0.306748	0	0	0.0682245	0.0715844	0.021883	0.0562359	0.0268673	0.0641355	0.0962155	0.178066	0.0489168	0.0236941	0.179335	0.163199	0.19967	0.128696	0.171659	0.202546	0.15327	0.230218	0.0926537	0.190563	0.168991	0.125257	0.0993643	0.121255
4:3:7	0	0.162602	0	0	0	0.0717726	0.311111	0.0380767	0.0691467	0.0276281	0	0	0	0.0596964	0.0562449	0.0355599	0.0499875	0.0268673	0.0855139	0.18174	0.167592	0.0768693	0.0358449	0.0858224	0.217598	0.121012	0.11819	0.128744	0.0867337	0.169555	0.242808	0.0815906	0.172647	0.216187	0.108829	0.117068	0.125685
4:4:1	0	0	0	0.534759	0.083612	0.16851	0.4	0.126415	0.262758	0.290095	0.102249	0	0	0.187617	0.202822	0.109415	0.299925	0.107469	0.401916	0.481078	0.534199	0.22362	0.183477	0.253468	0.265198	1.18743	0.296788	0.366994	0.220093	0.41802	0.428061	0.34895	0.391713	0.333415	0.752874	0.469069	0.366553
4:4:2	0	0	0.073692	0	0.125418	0.266287	0.0444444	0.0487381	0.290416	0.0828844	0.204499	0	0	0.0682245	0.0920371	0.079326	0.0874781	0	0.145374	0.18174	0.408505	0.118798	0.082018	0.1375	0.135999	0.178493	0.150458	0.199775	0.10378	0.311808	0.304859	0.252977	0.310276	0.350161	0.26232	0.204949	0.235454
4:4:3	0	1.30081	0.147384	0	0.501672	0.403591	0.222222	0.0639688	0.401051	0.0828844	0.306748	0	0.0795545	0.110865	0.153395	0.0711199	0.131217	0.0537346	0.0940653	0.245884	0.817011	0.0908456	0.0729049	0.152266	0.176799	0.107398	0.126069	0.213093	0.0997689	0.272653	0.307557	0.240531	0.301318	0.296876	0.312012	0.153113	0.191973
4:4:4	0	72.3577	0	0	0	2.50476	0.266667	0.315275	3.27755	0.221025	5.21472	0	0	0.426403	0.313608	0.0273538	0.712322	0	0.200958	0.86594	3.45658	0.265549	0.290405	0.129195	0.224398	0.116474	0.425859	0.486859	0.112804	0.230264	0.307557	0.627095	0.733749	0.63638	0.295072	0.246417	0.334558
4:4:5	0	2.43902	0	0	0	0.302693	0.133333	0.0441689	0.345734	0.0966984	0.306748	0	0.0795545	0.127921	0.0835151	0.0410307	0.174956	0.0268673	0.098341	0.160359	0.743689	0.0419287	0.0504259	0.060291	0.115599	0.41598	0.11744	0.137623	0.0772081	0.141056	0.261693	0.233063	0.250012	0.299921	0.143737	0.140673	0.162603
4:4:6	0	0	0	0	0	0.158108	0.0888889	0.0441689	0.152123	0.0966984	0.102249	0	0.0795545	0.0255842	0.0596537	0.0164123	0.0499875	0	0.0812382	0.267265	0.439929	0.0768693	0.0309846	0.139961	0.0883993	0.0771453	0.0780429	0.170179	0.0897419	0.161532	0.241909	0.222645	0.217437	0.304488	0.133265	0.119939	0.143734
4:4:7	0	0.162602	0	0	0.041806	0.151867	0.0888889	0.0365536	0.152123	0.0276281	0.204499	0	0.0795545	0.0511683	0.178961	0.0109415	0.149963	0.0268673	0.0726868	0.192431	0.261862	0.0419287	0.0413128	0.149805	0.0883993	0.07412	0.101681	0.1613	0.0666797	0.183205	0.196944	0.139027	0.209294	0.298398	0.126694	0.119939	0.131592
4:5:1	0	0	0	0	0.083612	0.204916	0.488889	0.108138	0.20744	0.193397	0.102249	0	0.159109	0.187617	0.18237	0.114886	0.243689	0.0268673	0.230888	0.267265	0.324709	0.104822	0.0953839	0.1375	0.285598	0.229923	0.349317	0.331479	0.186503	0.425803	0.348924	0.169358	0.276072	0.313623	0.318583	0.26109	0.27352
4:5:2	0	0	0	0	0	0.196594	0.4	0.0776764	0.152123	0.0276281	0.102249	0	0.0795545	0.110865	0.0613581	0.0355599	0.106223	0.0268673	0.0555841	0.0641437	0.230439	0.0419287	0.0394902	0.142114	0.0747994	0.07412	0.152709	0.190896	0.104281	0.222361	0.276082	0.102979	0.199521	0.281652	0.191478	0.14785	0.169986
4:5:3	0	0	0	0	0.041806	0.212197	0.311111	0.045692	0.152123	0.0138141	0.408998	0	0.0795545	0.196145	0.328947	0.0547076	0.099975	0	0.0598598	0.0962155	0.282811	0.0698812	0.0382751	0.0935126	0.163199	0.0877339	0.122692	0.245649	0.0847283	0.194341	0.249103	0.103256	0.193821	0.214664	0.392299	0.1134	0.136514
4:5:4	0	3.08943	0	0	0.041806	1.10675	0.177778	0.146214	0.304246	0.193397	0.306748	0	0	0.102337	0.122716	0.0410307	0.0624844	0.0806018	0.0684112	0.192431	0.502776	0.055905	0.044958	0.0609062	0.183599	0.160341	0.324178	0.338878	0.0521405	0.17662	0.263492	0.300733	0.360767	0.513063	0.159137	0.130784	0.18098
4:5:5	0	0.162602	0	0	0.041806	0.370305	0.0888889	0.0365536	0.276587	0.110513	0.204499	0	0.0795545	0.0511683	0.0954459	0.0300892	0.112472	0.0268673	0.0470327	0.224503	0.523725	0.0419287	0.0388826	0.0498324	0.115599	0.078658	0.154585	0.168699	0.0616662	0.13471	0.232016	0.206881	0.233725	0.283174	0.118891	0.107977	0.134053
4:5:6	0	0	0	0	0.041806	0.108179	0.133333	0.0319844	0.165952	0.0552563	0.204499	0	0.0795545	0.0341122	0.0443142	0.0191477	0.112472	0.0268673	0.0470327	0.138978	0.282811	0.0489168	0.0249092	0.0584454	0.217598	0.0756327	0.168468	0.202735	0.0461243	0.110163	0.232016	0.133587	0.208479	0.272517	0.10154	0.0880402	0.104847
4:5:7	0	0	0	0	0	0.0873753	0.0444444	0.0715841	0.110635	0.0414422	0	0	0.0795545	0	0.0596537	0.0109415	0.0749813	0	0.0641355	0.0427625	0.282811	0.055905	0.022479	0.0652127	0.0815993	0.0589935	0.213868	0.137623	0.0541459	0.145606	0.197844	0.10805	0.162874	0.197917	0.0859342	0.0952174	0.100581
4:6:1	0	0	0	0	0.041806	0.331818	0.177778	1.7698	0.165952	0.151955	0.102249	0	0.159109	0.102337	0.151691	0.0902675	0.181205	0.241805	0.171028	0.277956	0.240913	0.118798	0.0729049	0.190716	0.217598	0.161854	0.278778	0.253048	0.175974	0.442687	0.335435	0.190378	0.307833	0.248158	0.26848	0.211009	0.247596
4:6:2	0	0	0	0	0.041806	0.183072	0.0888889	1.73173	0.110635	0.0690703	0	0	0.0795545	0.0426403	0.0596537	0.0683845	0.0687328	0.0537346	0.0641355	0.0962155	0.146643	0.055905	0.0157961	0.394045	0.183599	0.0756327	0.159087	0.208654	0.148901	0.248824	0.250902	0.124645	0.228839	0.258815	0.144661	0.134293	0.141601
4:6:3	0	0	0	0	0.20903	0.111299	0.177778	0.155353	0.110635	0.0690703	0.102249	0	0.238663	0.102337	0.0664712	0.0355599	0.0499875	0.0268673	0.0384813	0.17105	0.178066	0.0698812	0.0285544	0.127042	0.190398	0.117987	0.12682	0.199775	0.084227	0.183684	0.260794	0.0978165	0.236982	0.223799	0.176078	0.108296	0.121255
4:6:4	0	0	0	0	0	1.01834	0.0444444	0.0609227	0.152123	0.151955	0.204499	0	0	0.0341122	0.0971503	0.0164123	0.0749813	0.0268673	0.0726868	0.128287	0.272337	0.0489168	0.0400977	0.102433	0.108799	0.101348	0.201486	0.695513	0.0742	0.186319	0.255398	0.272245	0.455234	0.465867	0.408521	0.124245	0.174416
4:6:5	0	0	0	0	0	0.157068	0.0444444	0.0609227	0.124464	0.483492	0.306748	0	0.0795545	0.0341122	0.0374966	0.0246184	0.174956	0.0537346	0.0299299	0.0962155	0.272337	0.517121	0.0255167	0.0556769	0.108799	0.0544555	0.131322	0.137623	0.0882378	0.11603	0.238311	0.142807	0.235354	0.246635	0.166735	0.0972908	0.108949
4:6:6	0	0	0	0	0	0.101938	0.0888889	0.0487381	0.0553174	0.0966984	0.204499	0	0	0.0426403	0.0477229	0.0355599	0.0812297	0.107469	0.0812382	0.128287	0.230439	0.0698812	0.0194413	0.0578301	0.135999	0.0453796	0.0772925	0.15834	0.0977635	0.0928001	0.18975	0.322675	0.241054	0.248158	0.270226	0.0861263	0.105011
4:6:7	0	0	0	0	0.041806	0.0811342	0.0888889	0.0533073	0.110635	0.0414422	0.102249	0	0	0.0255842	0.0596537	0.0164123	0.0312422	0.0537346	0.0513084	0.0534531	0.125694	0.0628931	0.0176187	0.0941278	0.149599	0.391777	0.147456	0.195336	0.0531432	0.146924	0.210434	0.144282	0.180791	0.223799	0.350205	0.0807036	0.0928689
4:7:1	0	0	0	0	0	0.246523	0.355556	0.161445	0.0829761	0.138141	0.102249	0	0.238663	0.238786	0.196005	0.243449	0.174956	0.29554	0.222336	0.203122	0.293286	0.230608	0.0692597	0.22363	0.183599	0.207234	0.270899	0.211614	0.160432	0.387845	0.330039	0.129992	0.268743	0.254248	0.212936	0.264599	0.216421
4:7:2	0	0	0	0	0	0.174751	0.0888889	0.158399	0.179781	0.0138141	0	0	0.0795545	0.0938086	0.0835151	0.057443	0.0812297	0.0537346	0.0641355	0.0962155	0.167592	0.139762	0.0394902	0.12212	0.115599	0.187569	0.162089	0.204215	0.116815	0.271695	0.226621	0.114319	0.212551	0.301443	0.140041	0.171296	0.145703
4:7:3	0	0	0	0	0.083612	0.118581	0.133333	0.0791995	0.041488	0.0414422	0.102249	0	0	0.0596964	0.0835151	0.0300892	0.0437391	0.0806018	0.0684112	0.106906	0.219964	0.0349406	0.030377	0.119352	0.0679995	0.585397	0.188354	0.15982	0.0772081	0.235892	0.274283	0.0978165	0.235354	0.190305	0.24271	0.108774	0.123224
4:7:4	2.08333	0	0	0	0	1.15876	0.0444444	0.106615	0.124464	0.0552563	0.102249	0	0.238663	0.0767525	0.117603	0.021883	0.0937266	0.0806018	0.0855139	0.0534531	0.188541	0.0419287	0.0540711	0.123966	0.292398	0.151265	0.322302	0.389191	0.0787121	0.256488	0.250902	0.317788	0.430803	0.391267	0.139528	0.137164	0.19788
4:7:5	0	0	0	0.534759	0	0.142505	0.0888889	0.0350305	0.165952	0.0828844	0.102249	0	0.0795545	0.0511683	0.0681756	0.021883	0.112472	0.0268673	0.0384813	0.0962155	0.125694	0.146751	0.0255167	0.0615214	0.176799	0.0574808	0.147831	0.205694	0.0837256	0.191587	0.254499	0.14926	0.252455	0.354729	0.0892196	0.128871	0.10255
4:7:6	0	0	0	0	0	0.121701	0.0888889	0.0959532	0.0829761	0.0828844	0.102249	0	0.159109	0.0170561	0.0545405	0.0765906	0.0562359	0.0537346	0.0684112	0.0534531	0.167592	0.0209644	0.014581	0.058753	0.135999	0.0620188	0.142203	0.171659	0.0681838	0.114833	0.211333	0.155529	0.199521	0.235978	0.0989732	0.0848504	0.0966428
4:7:7	0	0	0	0	0.083612	0.0894557	0.0888889	0.395997	0.152123	0.0690703	0.204499	0	0	0.0511683	0.0801064	0.0465014	0.0499875	0.0806018	0.0684112	0.106906	0.230439	0.0349406	0.0340223	0.0830539	0.142799	0.0907592	0.124193	0.256008	0.0641729	0.0985478	0.208635	0.158848	0.239425	0.220754	0.111294	0.0719314	0.0905718
5:1:1	0	0.162602	0	1.06952	1.17057	0.239242	1.42222	0.723457	0.940396	1.20182	0.817996	0	1.11376	0.733413	1.23057	0.61546	1.02474	0.967222	1.75304	0.705581	0.775113	0.747729	0.925892	1.5285	0.666395	0.782042	0.443494	0.729549	1.40529	0.73354	0.412773	0.354112	0.330635	0.424761	0.800307	0.784707	1.24487
5:1:2	0	0	0.073692	0	0.334448	0.203876	0.355556	0.359444	0.331904	0.303909	0.306748	0	0.397772	0.324066	0.301677	0.339187	1.006	0.107469	0.406191	0.213812	0.20949	0.398323	0.397332	0.494325	0.441996	0.242025	0.334684	0.433586	0.521907	0.373356	0.312053	0.192406	0.276072	0.353206	0.395277	0.359657	0.357037
5:1:3	0	0	0	0.534759	0.250836	0.188273	0.4	0.147737	0.248928	0.193397	0.204499	0	0.636436	0.170561	0.269294	0.14224	0.287428	0.107469	0.320677	0.18174	0.178066	0.153739	0.202311	0.181181	0.319597	0.223873	0.247636	0.347757	0.249673	0.393952	0.348924	0.14843	0.313533	0.290786	0.259959	0.248969	0.283201
5:1:4	0	0	0	0.534759	0.250836	0.272528	0.4	0.111184	0.359563	0.234839	0.204499	0	0.556881	0.179089	0.197709	0.0847968	0.381155	0.134336	0.252266	0.149669	0.219964	0.174703	0.139127	0.1941	0.339997	0.145215	0.224749	0.288564	0.246163	0.317197	0.335435	0.249289	0.349366	0.365386	0.267248	0.275285	0.295179
5:1:5	2.08333	0	0	0	0.459866	0.669877	0.4	0.138599	0.387222	1.25708	1.22699	0	0.318218	0.0938086	0.431211	0.0765906	0.19995	0.510478	0.205233	0.331409	0.314235	0.125786	0.25456	0.109201	0.523596	0.249588	0.342188	0.346277	0.314849	0.22272	0.350723	0.154515	0.343665	0.316668	0.24117	0.227916	0.451875
5:1:6	0	0	0	0	0.083612	0.166429	0.222222	0.0929071	0.20744	0.110513	0.102249	0	0.238663	0.0426403	0.146578	0.0328246	0.099975	0.0268673	0.158201	0.245884	0.272337	0.11181	0.0534636	0.126734	0.278798	0.252613	0.3632	0.205694	0.231123	0.216254	0.29137	0.130176	0.263042	0.223799	0.189322	0.165075	0.242345
5:1:7	0	0	0	0.534759	0.041806	0.165389	0.0888889	0.0700611	0.138293	0.0828844	0.102249	0	0.0795545	0.0511683	0.189187	0.0711199	0.174956	0.107469	0.183855	0.203122	0.230439	0.167715	0.0838406	0.0913593	0.231198	0.0952972	0.173721	0.217533	0.171963	0.240442	0.24011	0.105653	0.198707	0.19335	0.183573	0.196017	0.211662
5:2:1	0	0	0	0	0.083612	0.212197	0.8	0.175153	0.345734	0.37298	0.102249	0	0.159109	0.187617	0.32213	0.128563	0.293677	0.107469	0.33778	0.299337	0.30376	0.146751	0.148847	0.275924	0.360397	0.173955	0.189854	0.409909	0.262207	0.406405	0.29137	0.151012	0.257342	0.348639	0.361191	0.331746	0.370819
5:2:2	0	0	0	0	0.041806	0.139384	0.133333	0.211706	0.262758	0.0966984	0	0	0.0795545	0.213201	0.138056	0.191477	0.231192	0	0.183855	0.18174	0.188541	0.426275	0.329287	0.259928	0.210798	0.201183	0.269773	0.223452	0.318358	0.345576	0.241009	0.178577	0.201964	0.270994	0.272895	0.23605	0.264168
5:2:3	2.08333	0	0	0	0.125418	0.17163	0.133333	0.143168	0.124464	0.221025	0.102249	0	0	0.153505	0.180665	0.202418	0.11872	0.0268673	0.0769625	0.128287	0.261862	0.237596	0.277039	0.12858	0.163199	0.184544	0.223623	0.306322	0.207559	0.220565	0.248204	0.0996604	0.24024	0.252725	0.176489	0.164756	0.180159
5:2:4	0	0	0	0	0.041806	0.262126	0.311111	0.0411228	0.179781	0.0276281	0.511247	2.43902	0.0795545	0.0682245	0.078402	0.0246184	0.106223	0	0.0726868	0.0748343	0.188541	0.0698812	0.0729049	0.489095	0.210798	0.387239	0.122692	0.190896	0.0887392	0.249183	0.267089	0.134878	0.232096	0.290786	0.153593	0.15423	0.174416
5:2:5	0	0	0	0	0	0.874793	0.311111	0.0822456	0.179781	0.0690703	0.102249	0	0.0795545	0.0767525	0.192596	0.0328246	0.0812297	0	0.0726868	0.0962155	0.167592	0.0419287	0.0577164	0.43711	0.333197	0.0529429	0.208615	0.155381	0.100772	0.170393	0.276082	0.127318	0.270372	0.274039	0.130287	0.13222	0.159813
5:2:6	0	0	0	0	0.083612	0.237162	0.177778	0.0472151	0.110635	0.0276281	0.204499	0	0	0.0511683	0.0579493	0.021883	0.0812297	0.0268673	0.0555841	0.0962155	0.0942705	0.0628931	0.0236941	0.845612	0.237998	0.0635314	0.107309	0.127264	0.0596608	0.148001	0.2527	0.0779951	0.193006	0.222276	0.108419	0.10702	0.122075
5:2:7	0	0	0	0	0	0.154987	0.0888889	0.0350305	0.124464	0.124327	0	0	0	0.0682245	0.100559	0.0300892	0.0437391	0	0.0384813	0.0641437	0.157117	0.0209644	0.0255167	0.143653	0.115599	0.0468923	0.120066	0.130224	0.0646743	0.132435	0.225721	0.0639818	0.153102	0.266427	0.0969198	0.105584	0.118958
5:3:1	0	0	0	0	0.250836	0.17163	0.444444	0.161445	0.318075	0.110513	0.102249	0	0.477327	0.221729	0.303382	0.0984737	0.187453	0.161204	0.269369	0.213812	0.219964	0.0908456	0.156138	0.17226	0.271998	0.207234	0.288534	0.294483	0.215581	0.338271	0.345327	0.12234	0.294803	0.231411	0.292094	0.282941	0.298789
5:3:2	0	0	0	0	0.20903	0.153947	0.355556	0.11423	0.179781	0.110513	0.408998	0	0	0.0938086	0.351104	0.0328246	0.0687328	0.0268673	0.0470327	0.138978	0.199015	0.055905	0.059539	0.149497	0.231198	0.122525	0.466006	0.153901	0.123834	0.248585	0.279679	0.0850939	0.182419	0.283174	0.165811	0.134931	0.168674
5:3:3	2.08333	0	0.073692	0.534759	0.292642	0.107139	0.311111	0.0472151	0.152123	0.179583	0.102249	0	0.397772	0.110865	2.48841	0.057443	0.0437391	0.107469	0.162476	0.106906	0.450403	0.0768693	0.130014	0.107662	0.156399	0.0816833	0.579319	0.16278	0.130853	0.22272	0.263492	0.183925	0.228839	0.150722	0.146098	0.111964	0.167033
5:3:4	0	0	0	0	0.041806	0.334939	0.133333	0.0441689	0.124464	0.151955	0.204499	0	0	0.238786	0.245432	0.0300892	0.124969	0	0.042757	0.224503	0.251388	0.0698812	0.0473882	0.166108	0.258398	0.0877339	0.214993	0.176098	0.102276	0.204999	0.280578	0.110263	0.236982	0.19944	0.135831	0.107658	0.142257
5:3:5	4.16667	0	0	0	0.083612	1.36992	0.0888889	0.0989993	0.165952	0.732145	0.306748	0	0.0795545	0.0682245	1.41464	0.0492368	0.0749813	0.0268673	0.0726868	0.0855249	0.20949	0.0698812	0.0643993	0.135962	0.346797	0.0877339	0.195483	0.251569	0.122831	0.110163	0.279679	0.153962	0.352623	0.208574	0.121355	0.104309	0.150297
5:3:6	0	0	0	0	0.083612	0.297492	0.133333	0.0548304	0.0553174	0.0690703	0.306748	0	0.159109	0.0511683	0.0647668	0.0273538	0.0562359	0	0.0470327	0.0641437	0.125694	0.0698812	0.0309846	0.128887	0.149599	0.0408416	0.20036	0.167219	0.0701892	0.112079	0.233815	0.0662866	0.163689	0.133975	0.107495	0.0802251	0.119778
5:3:7	0	0	0	0.534759	0.041806	0.131063	0.0888889	0.0441689	0.0829761	0.0138141	0.204499	0	0.0795545	0.0341122	0.114194	0.0191477	0.0624844	0.0268673	0.0555841	0.0962155	0.0733215	0.055905	0.0388826	0.0642899	0.169999	0.0378163	0.130572	0.16426	0.0546473	0.127765	0.251801	0.081775	0.155545	0.165946	0.102669	0.0889972	0.105995
5:4:1	0	0.162602	0	0	0.167224	0.175791	0.444444	0.108138	0.193611	0.124327	0.204499	0	0.159109	0.179089	0.146578	0.0875321	0.156211	0.161204	0.286472	0.288647	0.282811	0.0908456	0.107535	0.168569	0.217598	1.11785	0.214618	0.293003	0.169958	0.31588	0.348924	0.196739	0.269557	0.281652	0.319199	0.265556	0.277294
5:4:2	0	0	0	0	0.041806	0.2278	0.0444444	0.0517843	0.041488	0.110513	0.204499	0	0.159109	0.0596964	0.0852195	0.0300892	0.131217	0	0.098341	0.0641437	0.188541	0.0279525	0.0388826	0.0848996	0.271998	0.512789	0.153835	0.16278	0.101774	0.255889	0.255398	0.105837	0.194635	0.223799	0.1654	0.155984	0.227742
5:4:3	0	0.162602	0	0	0	0.243403	0.0888889	0.0274152	0.110635	0.0828844	0.204499	0	0	0.665188	0.0835151	0.021883	0.112472	0.0537346	0.0555841	0.395553	0.356133	0.0209644	0.0340223	0.0944354	0.190398	0.130088	0.148207	0.170179	0.0721946	0.230144	0.267089	0.0877675	0.204407	0.239023	0.152875	0.134612	0.154235
5:4:4	0	2.27642	0	0	0.083612	0.299572	0.133333	0.0548304	0.304246	0.0690703	0.306748	0	0.318218	0.187617	0.0801064	0.021883	0.162459	0	0.0641355	0.224503	0.638944	0.055905	0.0473882	0.0621366	0.129199	0.432619	0.113312	0.174618	0.0671811	0.153509	0.243707	0.23629	0.245126	0.363863	0.148357	0.132698	0.158173
5:4:5	0	0.162602	0	0	0.041806	1.22325	0.0888889	0.193429	0.041488	0.151955	0.715746	0	0	0.187617	0.122716	0.0191477	0.181205	0.0268673	0.0726868	0.17105	0.314235	0.055905	0.0346298	0.0750561	0.203998	0.0771453	0.237881	0.301882	0.057154	0.128244	0.2527	0.240439	0.327378	0.436941	0.115811	0.120098	0.16211
5:4:6	0	0	0	0	0	0.152907	0.133333	0.0472151	0.0691467	0.0690703	0.204499	0	0	0.0511683	0.0340878	0.0191477	0.0687328	0	0.0598598	0.0962155	0.377082	0.0489168	0.0297695	0.0870528	0.156399	0.0544555	0.144079	0.207174	0.0747013	0.109085	0.247304	0.127134	0.204407	0.315145	0.0913757	0.0955364	0.114199
5:4:7	0	0	0	0	0	0.130023	0.0888889	0.0380767	0.179781	0	0	0	0.0795545	0.0341122	0.0477229	0.0109415	0.0499875	0.0268673	0.0855139	0.0534531	0.0733215	0.0209644	0.0267318	0.0495247	0.0475996	0.0544555	0.233003	0.207174	0.0516392	0.112318	0.253599	0.102795	0.153916	0.226844	0.090041	0.0883592	0.0995962
5:5:1	2.08333	0	0	0.534759	0	0.184112	0.177778	0.0959532	0.373392	0.221025	0	0	0.556881	0.110865	0.361331	0.0629137	0.193702	0.29554	0.273645	0.245884	0.293286	0.160727	0.194413	0.138731	0.353597	0.232949	0.180474	0.216053	0.216082	0.298876	0.308456	0.146033	0.252455	0.280129	0.231622	0.234296	0.391493
5:5:2	0	0	0	0	0.083612	0.17163	0.133333	0.0731072	0.0829761	0.0828844	0.102249	0	0.159109	0.0511683	0.115899	0.0136769	0.0749813	0.0268673	0.0897896	0.0855249	0.199015	0.0209644	0.0546787	0.0898213	0.169999	0.0695821	0.157962	0.150941	0.0802162	0.207393	0.255398	0.0856471	0.176719	0.200962	0.125462	0.126638	0.150133
5:5:3	0	0	0	0.534759	0.125418	0.17059	0.0888889	0.0609227	0.0829761	0.0552563	0	0	0	0.0682245	0.221571	0.0273538	0.0687328	0	0.102617	0.0855249	0.272337	0.0419287	0.0613616	0.0836691	0.108799	0.0801706	0.121567	0.171659	0.0526419	0.12537	0.267089	0.0780873	0.186491	0.196395	0.150616	0.1008	0.121583
5:5:4	0	0.162602	0	0	0.041806	0.370305	0.222222	0.0517843	0.304246	0.151955	0	0	0.0795545	0.0426403	0.0937415	0.0300892	0.168708	0.0806018	0.0812382	0.149669	0.398031	0.0489168	0.0413128	0.0572149	0.203998	0.0801706	0.155335	0.131704	0.0581567	0.102619	0.253599	0.212596	0.219066	0.319713	0.123408	0.11005	0.138647
5:5:5	0	0.162602	0	0.534759	0.125418	2.06372	0.133333	0.310706	0.732955	0.428236	2.55624	0	0.159109	0.196145	0.659599	0.057443	0.493627	0.88662	0.115444	0.86594	1.75972	0.230608	0.212032	0.0578301	0.353597	0.101348	0.58157	0.495738	0.108793	0.121059	0.261693	0.640924	0.741893	0.307533	0.174024	0.169701	0.369507
5:5:6	0	0	0	0	0	0.161228	0.0888889	0.022846	0.0829761	0.0690703	0.102249	0	0	0.0596964	0.0886283	0.021883	0.19995	0.0268673	0.0555841	0.17105	0.282811	0.0768693	0.0400977	0.0393737	0.183599	0.0831959	0.180849	0.183497	0.0601621	0.0730427	0.224822	0.205129	0.214994	0.286219	0.0864475	0.0792681	0.114363
5:5:7	0	0	0	0.534759	0	0.0998575	0.133333	0.0350305	0.22127	0.124327	0	0	0.159109	0.0511683	0.0971503	0.0136769	0.0624844	0.0537346	0.0342056	0.128287	0.157117	0.0139762	0.0461731	0.0409117	0.0951992	0.0529429	0.705388	0.15982	0.0541459	0.0763955	0.222124	0.143268	0.190563	0.213142	0.076078	0.0885187	0.0835164
5:6:1	0	0	0.073692	0	0.167224	0.118581	0.311111	0.950394	0.248928	0.290095	0.102249	2.43902	0.159109	0.0426403	0.0971503	0.0300892	0.131217	0	0.123995	0.138978	0.219964	0.25856	0.0522485	0.155957	0.278798	0.121012	0.284782	0.312241	0.197532	0.199969	0.331838	0.106575	0.239425	0.211619	0.525359	0.195539	0.228563
5:6:2	0	0	0	0	0	0.130023	0.0888889	0.304613	0.041488	0.0966984	0.306748	0	0	0.0341122	0.0562449	0.0246184	0.0812297	0.0268673	0.0598598	0.106906	0.062847	0.0768693	0.0212639	0.231013	0.142799	0.0408416	0.204112	0.167219	0.147397	0.135907	0.228419	0.0754137	0.176719	0.197917	0.105441	0.118663	0.117809
5:6:3	0	0.97561	0	0	0.167224	0.164349	0.177778	0.0365536	0.0691467	0.221025	0.102249	0	0	0.0170561	0.0647668	0.0164123	0.099975	0.0537346	0.042757	0.160359	0.115219	0.209644	0.029162	0.075979	0.203998	0.0408416	0.189104	0.149461	0.0721946	0.122496	0.216729	0.0675773	0.179976	0.24968	0.115503	0.0913896	0.0861417
5:6:4	0	0	0	0	0.041806	0.137304	0	0.0335075	0.124464	0.469678	0.613497	0	0	0.0341122	0.0477229	0.0109415	0.224944	0	0.0342056	0.0855249	0.230439	0.59399	0.0170111	0.0461411	0.176799	0.0605061	0.123068	0.171659	0.0922486	0.112438	0.214031	0.148062	0.219066	0.296876	0.17115	0.0974503	0.110097
5:6:5	0	0	0	0	0.083612	0.844628	0.0444444	0.150784	0.318075	0.400608	0.511247	0	0.318218	0.0255842	0.126125	0.0273538	0.287428	0.161204	0.0812382	0.149669	0.188541	0.279525	0.0795878	0.0652127	0.217598	0.0559682	0.332058	0.473541	0.0992675	0.0912435	0.237412	0.246062	0.374611	0.322757	0.102156	0.0920276	0.123388
5:6:6	0	0	0.073692	0	0.083612	0.224679	0.133333	0.0837687	0.193611	0.290095	0.306748	0	0	0.00852806	0.0357922	0.0957383	0.099975	0.188071	0.0684112	0.17105	0.188541	0.216632	0.0315921	0.03599	0.190398	0.0650441	0.143704	0.261927	0.057154	0.0676543	0.217628	0.269572	0.289916	0.344072	0.0969198	0.0760783	0.0859776
5:6:7	0	0	0	0	0.041806	0.11234	0	0.0274152	0.0553174	0.110513	0.306748	0	0.0795545	0.0426403	0.0477229	0.0191477	0.0624844	0.0268673	0.0641355	0.0641437	0.125694	0.125786	0.0255167	0.0298379	0.156399	0.111936	0.14558	0.136143	0.0616662	0.0710071	0.201441	0.183371	0.192192	0.190305	0.101335	0.0655517	0.0744921
5:7:1	0	0	0	0.534759	0.083612	0.151867	0.0444444	0.105092	0.138293	0.0966984	0.102249	0	0.318218	0.0511683	0.276111	0.057443	0.11872	0.0537346	0.192406	0.235193	0.199015	0.0349406	0.0735124	0.151343	0.203998	0.105886	0.141828	0.230851	0.151408	0.193144	0.276082	0.0897957	0.189749	0.194872	0.147946	0.385655	0.192301
5:7:2	0	0	0	0	0.083612	0.166429	0.0444444	0.0243691	0.0968054	0.0690703	0.204499	0	0	0.127921	0.16703	0.0328246	0.0374906	0.107469	0.0940653	0.0641437	0.136168	0.0908456	0.0236941	0.0679812	0.101999	0.0710947	0.231127	0.153901	0.0636716	0.152072	0.20234	0.0673929	0.169389	0.223799	0.123203	0.201759	0.124864
5:7:3	0	0	0	0	0	0.101938	0.133333	0.0517843	0	0.0138141	0	0	0.159109	0.0682245	0.132942	0.0191477	0.0562359	0.0268673	0.0684112	0.0106906	0.178066	0.0628931	0.0388826	0.084592	0.0611995	0.0998351	0.13695	0.118385	0.0676824	0.179733	0.239211	0.065549	0.207665	0.19335	0.102567	0.125202	0.105667
5:7:4	0	0	0	0	0	0.131063	0.0888889	0.0548304	0.248928	0.0828844	0.204499	0	0	0.0255842	0.078402	0.0164123	0.0749813	0.0806018	0.0812382	0.0320718	0.167592	0.118798	0.0309846	0.0547541	0.149599	0.0499176	0.192856	0.125784	0.0626689	0.212423	0.207736	0.139764	0.215809	0.287741	0.0870636	0.135729	0.102221
5:7:5	0	0	0.073692	0	0.250836	0.865432	0.0888889	0.219322	0.193611	0.124327	0.511247	0	0.318218	0.0426403	0.163621	0.0328246	0.237441	0.0806018	0.0598598	0.0855249	0.136168	0.0908456	0.0571088	0.094743	0.251598	0.0635314	0.291911	0.313721	0.0897419	0.165723	0.255398	0.224305	0.348551	0.309055	0.104004	0.125202	0.0987758
5:7:6	2.08333	0	0	0	0.041806	0.220519	0.0444444	0.0578765	0.124464	0.0276281	0.102249	0	0	0.00852806	0.0681756	0.0246184	0.099975	0.0537346	0.042757	0.224503	0.188541	0.055905	0.0206564	0.150727	0.190398	0.0529429	0.147456	0.15686	0.0706905	0.0838195	0.212232	0.257033	0.208479	0.251203	0.064887	0.0768757	0.0810552
5:7:7	0	0	0	0	0.041806	0.199715	0.133333	0.0350305	0.0138293	0.0690703	0.102249	0	0.0795545	0.0426403	0.100559	0.0136769	0.0687328	0.0268673	0.0342056	0.0748343	0.178066	0.0698812	0.0461731	0.0399889	0.0883993	0.0317657	0.123068	0.187937	0.0611648	0.0609487	0.182556	0.199597	0.237797	0.204007	0.0735112	0.0846909	0.0899155
6:1:1	0	0	0	0.534759	0.376254	0.238202	0.888889	0.714318	0.649979	1.04987	0.511247	2.43902	0.71599	0.52874	0.717548	0.508781	0.868533	0.376142	1.1972	0.908702	0.670368	0.663871	0.571696	1.30056	0.632395	0.683719	0.397719	0.534213	1.05083	0.652595	0.358816	0.369232	0.356695	0.356251	0.743531	0.656474	0.750663
6:1:2	0	0	0	0.534759	0.20903	0.178911	0.533333	0.261967	0.41488	0.359166	0.306748	0	0.0795545	0.213201	0.218162	0.478691	0.362409	0.188071	0.286472	0.267265	0.219964	0.342418	0.312884	0.476791	0.523596	0.187569	0.498274	0.384752	0.401582	0.35288	0.307557	0.248183	0.350994	0.304488	1.22505	0.330789	0.360318
6:1:3	0	0	0	0	0.125418	0.223639	0.0888889	0.120322	0.138293	0.151955	0.102249	0	0.0795545	0.119393	0.219866	0.136769	0.212447	0.107469	0.269369	0.288647	0.178066	0.104822	0.102067	0.174413	0.346797	0.134626	0.276152	0.304842	0.247166	0.32953	0.312053	0.155714	0.337964	0.232933	0.308111	0.242111	0.298953
6:1:4	0	0	0	0	0.041806	0.215318	0.444444	0.141645	0.138293	0.179583	0.613497	0	0	0.127921	0.1551	0.0765906	0.268683	0.0537346	0.256542	0.17105	0.30376	0.174703	0.0832331	0.202405	0.244798	0.161854	0.218745	0.359595	0.268223	0.238526	0.317449	0.193236	0.322491	0.234456	0.30462	0.304313	0.275325
6:1:5	0	0	0	0	0.083612	0.176831	0.488889	0.130984	0.22127	0.110513	0.102249	0	0	0.0682245	0.146578	0.0300892	0.143714	0.0537346	0.171028	0.267265	0.219964	0.188679	0.0589315	0.132579	0.258398	0.225385	0.383461	0.226412	0.212072	0.203202	0.325542	0.114227	0.238611	0.232933	0.1923	0.179111	0.234469
6:1:6	0	0	0	0	0.167224	0.658435	0.177778	0.231506	0.165952	0.0552563	0.102249	0	2.46619	0.162033	0.156804	0.0328246	0.137466	0.0806018	0.188131	0.117597	0.30376	0.0698812	0.0996367	0.124888	0.503196	0.0877339	0.144454	0.421747	0.240147	0.150875	0.270686	0.221447	0.387641	0.196395	0.187987	0.154708	0.259081
6:1:7	0	0	0	0	0	0.189313	0.0444444	0.0731072	0.0968054	0.0414422	0.102249	0	0.0795545	0.0341122	0.122716	0.0273538	0.0812297	0.0537346	0.136822	0.106906	0.157117	0.0768693	0.0437429	0.0741333	0.312797	0.167905	0.133573	0.219013	0.169958	0.193503	0.261693	0.127964	0.236982	0.197917	0.174435	0.161407	0.185574
6:2:1	0	0	0	0	0.20903	0.123782	0.488889	0.179722	0.290416	0.262467	0.204499	0	0.238663	0.119393	0.187483	0.117621	0.206198	0.107469	0.243715	0.363481	0.188541	0.195667	0.0996367	0.258082	0.632395	0.381189	0.193982	0.369954	0.266719	0.343181	0.287772	0.195541	0.313533	0.281652	0.366427	0.309257	0.341121
6:2:2	0	0	0	0	0.167224	0.174751	0.266667	0.210183	0.304246	0.234839	0.102249	0	0.0795545	0.221729	0.134647	0.292686	0.162459	0.0268673	0.192406	0.245884	0.251388	0.181691	0.238156	0.240549	0.217598	0.17698	0.229626	0.257488	0.290282	0.290135	0.232916	0.371998	0.215809	0.321235	0.240246	0.296498	0.250221
6:2:3	0	0	0	0	0.041806	0.137304	0.177778	0.155353	0.0968054	0.151955	0	0	0.0795545	0.238786	0.144873	0.164123	0.0812297	0.0268673	0.106892	0.0855249	0.167592	0.146751	0.171934	0.143037	0.190398	0.101348	0.222497	0.187937	0.196028	0.2044	0.237412	0.118099	0.216623	0.226844	0.164066	0.139238	0.180487
6:2:4	0	0	0	0	0.041806	0.176831	0.0888889	0.0731072	0.110635	0.0966984	0.204499	0	0	0.0596964	0.0647668	0.0355599	0.0687328	0.0806018	0.0598598	0.0855249	0.104745	0.0419287	0.0492108	0.146729	0.156399	0.180006	0.175597	0.193856	0.0827229	0.217571	0.266189	0.120035	0.254898	0.213142	0.144148	0.145777	0.165392
6:2:5	0	0	0	0	0.041806	0.210117	0.0888889	0.0487381	0.179781	0.0414422	0	0	0	0.0170561	0.0852195	0.00547076	0.0312422	0.0268673	0.0855139	0.0962155	0.0942705	0.0279525	0.0230866	0.837307	0.108799	0.0710947	0.102807	0.173138	0.0691865	0.17183	0.239211	0.0807608	0.189749	0.223799	0.104517	0.103671	0.133068
6:2:6	2.08333	0	0	0	0.041806	0.987133	0.177778	0.0974763	0.0691467	0.0690703	0.306748	0	0	0.366706	0.06988	0.0136769	0.0749813	0.0268673	0.0513084	0.0534531	0.146643	0.0838574	0.0376675	1.11754	0.203998	0.039329	0.159087	0.347757	0.0957581	0.167399	0.249103	0.153593	0.357509	0.200962	0.116632	0.108455	0.154727
6:2:7	2.08333	0	0	0	0	0.145626	0.222222	0.0700611	0.0968054	0.0414422	0	0	0.0795545	0.162033	0.0630624	0.0437661	0.0687328	0.0537346	0.0256542	0.0427625	0.0942705	0.0209644	0.0170111	0.322372	0.156399	0.0680694	0.182725	0.190896	0.113807	0.158658	0.231117	0.0948663	0.213365	0.272517	0.0997946	0.110848	0.110918
6:3:1	0	0	0	0	0.083612	0.156027	0.355556	0.166014	0.22127	0.317723	0.204499	0	0.0795545	0.153505	0.18237	0.0519722	0.206198	0.134336	0.239439	0.267265	0.240913	0.0908456	0.10875	0.304223	0.428397	0.128576	0.22775	0.290044	0.190012	0.294206	0.326442	0.150643	0.361581	0.223799	0.382135	0.211009	0.315525
6:3:2	0	0	0	0	0	0.150826	0.222222	0.0654919	0.124464	0.0828844	0.204499	0	0	0.0938086	0.0562449	0.0601783	0.099975	0.134336	0.0684112	0.149669	0.230439	0.055905	0.03706	0.129503	0.251598	0.143702	0.234879	0.210134	0.102777	0.18129	0.220326	0.0931147	0.24594	0.26186	0.166838	0.118025	0.154235
6:3:3	0	0.487805	0.294768	0	0.125418	0.133143	0.133333	0.0502612	0.152123	0.331538	0.306748	4.87805	0	0.0852806	0.132942	0.0382953	0.0749813	0.134336	0.115444	0.18174	0.240913	0.0908456	0.0662219	0.12981	0.169999	0.0922719	0.794687	0.122825	0.0691865	0.152432	0.312952	0.132481	0.21418	0.207052	0.129569	0.114197	0.170643
6:3:4	0	0.162602	0	0	0.041806	0.107139	0.0888889	0.0654919	0.152123	0.124327	0.102249	0	0	0.0170561	0.0528361	0.0246184	0.0874781	0.0268673	0.0769625	0.192431	0.20949	0.0349406	0.0230866	0.168261	0.135999	0.175468	0.121192	0.173138	0.223603	0.147283	0.250002	0.0926537	0.204407	0.214664	0.129055	0.092825	0.134545
6:3:5	0	0.325203	0	0	0	0.239242	0.222222	0.0533073	0.138293	0.0414422	0	0	0	0.0341122	0.0869239	0.021883	0.0499875	0.0268673	0.0726868	0.0748343	0.104745	0.0768693	0.0279469	0.130118	0.108799	0.0317657	0.186478	0.189416	0.0726959	0.112558	0.242808	0.0650881	0.166946	0.190305	0.0948664	0.0797466	0.102221
6:3:6	0	0	0	0	0	0.783257	0.133333	0.164491	0.0691467	0.193397	0.204499	9.7561	0	0.298482	0.0988547	0.0273538	0.112472	0.107469	0.0470327	0.128287	0.167592	0.244584	0.0267318	0.10028	0.163199	0.0332784	0.195858	0.24269	0.0852297	0.122017	0.274283	0.100859	0.38927	0.228366	0.102464	0.0724099	0.122239
6:3:7	0	0	0	0	0.083612	0.120661	0.222222	0.0624457	0.0553174	0.0828844	0	0	0.318218	0.0938086	0.0460185	0.0246184	0.187453	0.0537346	0.042757	0.0320718	0.136168	0.055905	0.0328072	0.0848996	0.108799	0.0484049	0.166967	0.1613	0.0701892	0.104894	0.210434	0.0777185	0.204407	0.20553	0.0927104	0.0810225	0.0943457
6:4:1	0	0	0	0	0.083612	0.270447	0.266667	0.121845	0.331904	0.151955	0.204499	0	0.159109	0.110865	0.115899	0.0629137	0.212447	0.134336	0.205233	0.213812	0.30376	0.25856	0.0808029	0.218093	0.244798	0.302531	0.29116	0.341837	0.230622	0.310491	0.312952	0.213611	0.355066	0.272517	0.415195	0.243068	0.233485
6:4:2	0	0	0	0	0.083612	0.105058	0.133333	0.0609227	0.0829761	0.0276281	0.204499	0	0.238663	0.0341122	0.0443142	0.0300892	0.0874781	0	0.0641355	0.106906	0.125694	0.0419287	0.0358449	0.154111	0.278798	0.104373	0.171469	0.180537	0.104281	0.239245	0.248204	0.108603	0.21418	0.275562	0.201437	0.137164	0.173596
6:4:3	0	0.162602	0	0	0.041806	0.117541	0.222222	0.022846	0.041488	0.0414422	0.511247	0	0	0.0682245	0.114194	0.0191477	0.0374906	0.0537346	0.0769625	0.641437	0.125694	0.0139762	0.0279469	0.152573	0.156399	0.0892465	0.130572	0.130224	0.0992675	0.160095	0.232916	0.102795	0.197892	0.19335	0.269199	0.107658	0.151609
6:4:4	0	0.162602	0	0	0.041806	0.166429	0.133333	0.0365536	0.138293	0.0690703	0.102249	0	0	0.0682245	0.0732888	0.0191477	0.0937266	0.0268673	0.0598598	0.106906	0.387556	0.0349406	0.0358449	0.122735	0.115599	0.0847086	0.100555	0.145022	0.0867337	0.173147	0.220326	0.225043	0.211737	0.313623	0.133778	0.115473	0.137827
6:4:5	0	0	0	0.534759	0	0.156027	0.0888889	0.022846	0.110635	0.110513	0.306748	0	0	0.0682245	0.0494273	0.00547076	0.0687328	0	0.0769625	0.106906	0.314235	0.0279525	0.022479	0.0925897	0.183599	0.0680694	0.140702	0.170179	0.0817202	0.112318	0.209534	0.129715	0.174276	0.289264	0.0956878	0.0862858	0.117645
6:4:6	0	0	0	0	0.041806	0.993374	0.0444444	0.0959532	0.138293	1.03605	0.204499	0	0.0795545	0.0682245	0.0801064	0.0191477	0.262434	0.107469	0.0598598	0.149669	0.167592	0.11181	0.0261243	0.0904365	0.135999	0.0710947	0.188354	0.728069	0.106286	0.13483	0.232016	0.348581	0.38927	0.33037	0.117556	0.0971314	0.117481
6:4:7	0	0	0	0	0	0.131063	0.0888889	0.0929071	0.0829761	0.207211	0.204499	0	0.159109	0.0426403	0.0357922	0.0136769	0.0812297	0.0268673	0.0555841	0.0962155	0.125694	0.055905	0.0206564	0.0526008	0.0815993	0.0423543	0.651358	0.189416	0.0837256	0.0953147	0.236513	0.140225	0.192192	0.251203	0.113347	0.0886782	0.110097
6:5:1	0	0	0	0	0	0.154987	0.133333	0.0639688	0.318075	0.0690703	0.204499	0	0.238663	0.0938086	0.119307	0.0246184	0.137466	0.0268673	0.209509	0.395553	0.104745	0.139762	0.051641	0.148882	0.353597	0.1195	0.186853	0.306322	0.210066	0.253734	0.292269	0.126488	0.231282	0.217709	0.225154	0.168584	0.192793
6:5:2	0	0	0	0	0.041806	0.140425	0.355556	0.0548304	0.0829761	0.0276281	0	0	0.0795545	0.0511683	0.0374966	0.021883	0.0499875	0.0268673	0.0598598	0.0855249	0.219964	0.0349406	0.0188338	0.109508	0.251598	0.0695821	0.105433	0.186457	0.0867337	0.156383	0.196045	0.0790092	0.171018	0.231411	0.108111	0.101916	0.15243
6:5:3	0	0	0	0	0	0.135224	0.0888889	0.0167537	0.0829761	0.0138141	0.306748	0	0	0.0511683	0.0613581	0.00820614	0.0624844	0.0537346	0.0299299	0.0748343	0.104745	0.0349406	0.022479	0.0747485	0.115599	0.0559682	0.328681	0.137623	0.0867337	0.122975	0.206836	0.063152	0.153102	0.152244	0.142813	0.0775137	0.103042
6:5:4	0	0	0	0	0	0.107139	0.177778	0.0487381	0.0829761	0.0414422	0.204499	0	0	0.0170561	0.0596537	0.0273538	0.0687328	0.107469	0.0342056	0.0534531	0.146643	0.0628931	0.0182262	0.0510628	0.149599	0.0468923	0.153835	0.202735	0.047127	0.098428	0.251801	0.128424	0.200336	0.258815	0.0978438	0.0896352	0.10419
6:5:5	0	0	0	0	0	0.16851	0.133333	0.0319844	0.110635	0.0966984	0.204499	0	0.0795545	0.0426403	0.0886283	0.0164123	0.0499875	0	0.0855139	0.149669	0.261862	0.0489168	0.0358449	0.0412194	0.197198	0.0771453	0.179724	0.167219	0.0661784	0.0775929	0.214031	0.193881	0.206036	0.278607	0.0843942	0.0864453	0.112723
6:5:6	0	0	0	0	0.083612	0.831106	0	0.162968	0.138293	1.42285	0.613497	0	0	0.0511683	0.11249	0.0328246	0.262434	0.107469	0.0684112	2.22365	0.219964	0.461216	0.0704747	0.0762866	0.285598	0.0650441	0.321552	0.526814	0.0566527	0.0700491	0.244607	0.33595	0.377869	0.306011	0.0926077	0.0771947	0.111574
6:5:7	0	0	0	0	0.041806	0.151867	0.177778	0.0700611	0.041488	0.0690703	0.204499	0	0	0.0255842	0.0545405	0.0109415	0.0749813	0.214938	0.0513084	0.0855249	0.115219	0.0489168	0.022479	0.0298379	0.299198	0.0499176	0.216119	0.179058	0.0496338	0.072444	0.212232	0.175535	0.183234	0.269472	0.11653	0.0770352	0.0749843
6:6:1	0	0	0	0	0	0.196594	0.133333	0.159922	0.0968054	0.193397	0.306748	0	0.0795545	0.0511683	0.119307	0.057443	0.131217	0.0537346	0.175304	0.18174	0.157117	0.202655	0.0558938	0.104279	0.190398	0.0862212	0.129446	0.344797	0.150907	0.178775	0.266189	0.261274	0.230467	0.202485	0.242608	0.147691	0.193778
6:6:2	0	0	0	0	0.125418	0.105058	0.133333	0.0411228	0.0553174	0.0414422	0.511247	0	0.0795545	0.0511683	0.0340878	0.0164123	0.11872	0.0537346	0.0812382	0.106906	0.167592	0.0698812	0.022479	0.212864	0.271998	0.0605061	0.0919256	0.184977	0.085731	0.124053	0.222124	0.154976	0.243497	0.225321	0.135934	0.140195	0.125357
6:6:3	0	0.162602	0	0	0	0.104018	0.0888889	0.0274152	0.0553174	0.0828844	0.102249	9.7561	0.159109	0.127921	0.0596537	0.0164123	0.0687328	0.0268673	0.0812382	0.117597	0.146643	0.0209644	0.0255167	0.103048	0.210798	0.0499176	0.147456	0.15982	0.107289	0.113396	0.221225	0.103348	0.235354	0.19335	0.142402	0.0728884	0.103206
6:6:4	0	0	0	0	0	0.0988173	0.0444444	0.0502612	0.041488	0.179583	0.102249	0	0	0.0255842	0.0443142	0.0273538	0.099975	0.0537346	0.0684112	0.0855249	0.199015	0.0279525	0.0230866	0.0473715	0.129199	0.0635314	0.0907999	0.149461	0.0937527	0.104894	0.207736	0.320739	0.2663	0.223799	0.270226	0.0923466	0.102386
6:6:5	0	0	0.073692	0	0.041806	0.208036	0.133333	0.0837687	0.0968054	0.248653	0.306748	0	0	0	0.0494273	0.120357	0.106223	0.134336	0.0513084	0.245884	0.261862	0.167715	0.0321997	0.0332216	0.237998	0.0544555	0.133198	0.235291	0.065677	0.0590329	0.223024	0.265423	0.269557	0.327325	0.0996919	0.0717719	0.0856495
6:6:6	0	0.97561	0.515844	12.8342	0.041806	2.304	0.666667	0.747826	0.63615	0.37298	1.12474	12.1951	0	0.605492	0.216458	0.295421	0.499875	0.537346	0.188131	0.577293	1.22552	0.167715	0.143987	0.0362976	0.550796	0.124038	1.33423	0.781342	0.129349	0.0728032	0.236513	1.65486	1.2012	0.412581	0.2077	0.0856478	0.181472
6:6:7	0	0	0	0	0.083612	0.28709	0.222222	0.108138	0.152123	0.0552563	0	0	0.0795545	0.0170561	0.0460185	0.186006	0.099975	0.0806018	0.111168	0.18174	0.230439	0.0279525	0.0400977	0.0827463	0.244798	0.0968098	0.202987	0.182017	0.0797148	0.0561591	0.208635	0.717075	0.347737	0.263382	0.101643	0.0693795	0.076461
6:7:1	0	0	0	0	0	0.151867	0.444444	0.0883379	0.20744	0.0276281	0	0	0.159109	0.170561	0.13976	0.180535	0.249938	0.107469	0.115444	0.52384	0.178066	0.0698812	0.0473882	0.110123	0.380797	0.223873	0.157211	0.186457	0.142885	0.175063	0.27788	0.133679	0.18812	0.208574	0.3731	0.149764	0.150625
6:7:2	0	0	0	0	0.041806	0.0540895	0.355556	0.0761533	0.110635	0.0828844	0.306748	0	0.0795545	0.0426403	0.0494273	0.0437661	0.0312422	0.0537346	0.0299299	0.0855249	0.083796	0.0139762	0.0236941	0.0627519	0.203998	0.0468923	0.0975537	0.134663	0.0721946	0.109444	0.20234	0.0895192	0.192192	0.216187	0.155031	0.0982478	0.116825
6:7:3	0	0	0	0	0.083612	0.0707324	0.0888889	0.045692	0.041488	0.0276281	0.204499	0	0.159109	0.0170561	0.0596537	0.0547076	0.0562359	0.0268673	0.0342056	0.203122	0.136168	0.0209644	0.0212639	0.0645975	0.135999	0.0544555	0.0934264	0.146502	0.0922486	0.0875315	0.196045	0.0816828	0.191377	0.164424	0.0999999	0.070177	0.0902437
6:7:4	0	0	0	0	0	0.102978	0.0888889	0.120322	0.0829761	0.0276281	0	0	0	0.0255842	0.0494273	0.057443	0.0499875	0.0268673	0.0641355	0.0641437	0.188541	0.055905	0.0212639	0.0584454	0.0951992	0.0453796	0.129821	0.217533	0.0646743	0.119742	0.22752	0.151565	0.198707	0.266427	0.104209	0.0837339	0.0959865
6:7:5	0	0	0	0	0.083612	0.247563	0.0888889	0.0335075	0.262758	0.0414422	0.102249	0	0.0795545	0.0255842	0.0886283	0.021883	0.0812297	0.0537346	0.0555841	0.213812	0.125694	0.0698812	0.0230866	0.140884	0.149599	0.0650441	0.157962	0.152421	0.0576554	0.0822628	0.211333	0.197661	0.216623	0.217709	0.0638603	0.0743238	0.0905718
6:7:6	0	0	0	0	0	1.52595	0.0444444	0.356398	0.304246	0.165769	2.35174	0	0.159109	0.179089	0.0886283	0.798731	0.168708	0.268673	0.175304	0.117597	0.157117	0.0279525	0.0710823	0.0369129	0.251598	0.0892465	0.317049	0.534213	0.0616662	0.071486	0.233815	0.945437	0.649869	0.319713	0.1077	0.0779922	0.100253
6:7:7	0	0	0	0	0.041806	0.276688	0.222222	0.118799	0.179781	0.0966984	0.408998	0	0	0.0426403	0.0460185	0.374747	0.0187453	0.161204	0.256542	0.0962155	0.20949	0.0279525	0.0571088	0.0892061	0.169999	0.0499176	0.186853	0.210134	0.0641729	0.0504114	0.165469	0.519322	0.38194	0.307533	0.0844968	0.0674656	0.0772814
7:1:1	0	0	0	0	0.501672	0.291251	1.02222	0.621411	0.580833	1.11894	0.204499	2.43902	1.27287	0.665188	0.848786	0.82882	0.843539	0.483611	1.26988	0.673509	0.460878	0.719776	0.559545	1.17321	0.503196	0.397828	0.434114	0.55789	0.833747	0.660857	0.387593	0.296307	0.38194	0.309055	0.598562	0.703365	0.602664
7:1:2	0	0	0	0	0.20903	0.210117	0.533333	0.229983	0.359563	0.193397	0.408998	0	0.159109	0.213201	0.289746	4.79512	0.418645	0.134336	0.290747	0.331409	0.240913	0.440252	0.289797	0.427266	0.428397	0.183031	0.350443	0.337398	0.358466	0.33911	0.285075	0.187889	0.280958	0.353206	0.335831	0.345143	0.30486
7:1:3	0	0.162602	0	0.534759	0.125418	0.2278	0.177778	0.130984	0.0968054	0.151955	0.306748	0	0.238663	0.0852806	0.359626	0.440396	0.212447	0.806018	0.196682	0.491768	0.188541	0.0978337	0.114825	0.133194	0.203998	0.0862212	0.292286	0.294483	0.188508	0.226193	0.286873	0.126765	0.291545	0.270994	0.226488	1.86129	0.266957
7:1:4	0	0	0	0	0.083612	0.220519	0.133333	0.127938	0.235099	0.110513	0.102249	0	0.0795545	0.196145	0.165326	0.276273	0.231192	0.188071	0.205233	0.18174	0.199015	0.195667	0.0917387	0.152881	0.265198	0.134626	0.281405	0.279685	0.169958	0.216973	0.313852	0.154607	0.302946	0.25577	0.261191	0.733828	0.242345
7:1:5	0	0	0	0	0.167224	0.167469	0.4	0.0791995	0.0553174	0.0966984	0.102249	0	0.318218	0.0938086	0.230093	0.0465014	0.0687328	0.0806018	0.162476	0.117597	0.136168	0.125786	0.0668295	0.0907441	0.258398	0.107398	0.167342	0.250089	0.183495	0.237449	0.275182	0.121879	0.248383	0.225321	0.182751	0.203354	0.192301
7:1:6	0	0	0	0	0.041806	0.223639	0.222222	0.0731072	0.041488	0.0552563	0	0	0.159109	0.0938086	0.0988547	0.0547076	0.0749813	0.0806018	0.196682	0.235193	0.136168	0.0978337	0.0455656	0.0695192	0.285598	0.184544	0.114813	0.216053	0.151909	0.203801	0.29137	0.121971	0.236168	0.19944	0.168686	0.164756	0.169822
7:1:7	0	0	0	0	0	0.889356	0.222222	0.161445	0.0691467	0.234839	0.102249	0	0.159109	0.0938086	0.293155	0.0382953	0.331167	0.214938	0.171028	0.149669	0.188541	0.174703	0.113003	0.0818235	0.503196	0.110424	0.168092	0.340358	0.122831	0.217931	0.260794	0.166869	0.313533	0.197917	0.18039	0.22967	0.204115
7:2:1	0	0	0	0	0.083612	0.233001	0.266667	0.143168	0.401051	0.331538	0.204499	0	0.0795545	0.187617	0.253954	0.131298	0.256186	0.107469	0.230888	0.277956	0.324709	0.0908456	0.117255	0.294072	0.605195	0.166392	0.23638	0.451344	0.224104	0.327135	0.274283	0.209093	0.338779	0.281652	0.308111	0.31165	0.321103
7:2:2	0	0	0.073692	0.534759	0.041806	0.212197	0.222222	0.210183	0.691467	0.221025	0.204499	0	0.397772	0.204673	0.151691	0.776848	0.162459	0.107469	0.205233	0.224503	0.251388	0.279525	0.230866	0.23655	0.421597	0.142189	0.278028	0.420268	0.258697	0.27876	0.211333	0.27243	0.24594	0.39279	0.259343	0.20447	0.31093
7:2:3	0	0	0	0	0.668896	0.17267	0.311111	0.120322	0.0968054	0.0966984	0.306748	0	0.159109	0.221729	0.124421	0.240713	0.168708	0.0806018	0.0940653	0.235193	0.20949	0.146751	0.187123	0.127042	0.129199	0.0998351	0.246135	0.219013	0.157424	0.196856	0.239211	0.120773	0.226395	0.235978	0.174846	0.142427	0.201982
7:2:4	0	0	0	0	0	0.136264	0.133333	0.0746303	0.0553174	0.0552563	0.306748	0	0.0795545	0.0341122	0.0562449	0.057443	0.0874781	0.107469	0.0726868	0.0748343	0.0523725	0.0349406	0.0467806	0.0953582	0.135999	0.134626	0.14633	0.155381	0.0787121	0.214099	0.239211	0.105929	0.20685	0.270994	0.143942	0.158536	0.158173
7:2:5	0	0	0.073692	0	0.041806	0.206996	0.133333	0.0243691	0.138293	0.0828844	0.102249	0	0	0.110865	0.105672	0.021883	0.0374906	0.0268673	0.0470327	0.106906	0.0733215	0.0489168	0.0230866	0.132271	0.0951992	0.0438669	0.114063	0.136143	0.0716932	0.12992	0.231117	0.0662866	0.167761	0.220754	0.109959	0.102554	0.117809
7:2:6	0	0	0	0	0.041806	0.123782	0.133333	0.124891	0.0691467	0.0138141	0.306748	0	0.0795545	0.196145	0.0443142	0.0164123	0.0687328	0	0.0342056	0.0641437	0.104745	0.0419287	0.030377	0.317143	0.142799	0.0559682	0.204863	0.165739	0.117316	0.156024	0.219426	0.0839876	0.207665	0.219231	0.105441	0.107498	0.1078
7:2:7	0	0	0	0	0.041806	1.20661	0.133333	0.158399	0.0968054	0.0690703	0.102249	0	0.0795545	0.30701	0.124421	0.0246184	0.0937266	0.0268673	0.243715	0.0748343	0.136168	0.0628931	0.0358449	0.0655203	0.387597	0.0574808	0.189479	0.355156	0.0666797	0.444483	0.234714	0.167791	0.360767	0.272517	0.155441	0.121215	0.155383
7:3:1	0	0	0.073692	0	0.167224	0.163309	0.4	0.111184	0.152123	0.165769	0.102249	0	0.0795545	0.136449	0.288042	0.0957383	0.187453	0.322407	0.260818	0.245884	0.230439	0.0628931	0.131836	0.215633	0.237998	0.158829	0.309545	0.364035	0.221096	0.322705	0.294067	0.179223	0.337964	0.270994	0.271252	0.234455	0.240212
7:3:2	2.08333	0	0.073692	0	0	0.145626	0.133333	0.0883379	0.193611	0.0828844	0.715746	0	0	0.0767525	0.0749932	0.0519722	0.0687328	0.0806018	0.0598598	0.128287	0.157117	0.0209644	0.0394902	0.109508	0.224398	0.108911	0.187228	0.267847	0.125839	0.253135	0.223923	0.104362	0.229653	0.208574	0.162423	0.128871	0.156696
7:3:3	2.08333	0	0	0.534759	0.083612	0.124822	0.311111	0.0715841	0.0829761	0.0828844	0.306748	0	0.0795545	0.136449	0.213049	0.0519722	0.112472	0.403009	0.11972	0.224503	0.251388	0.0768693	0.0765501	0.096281	0.210798	0.101348	0.261519	0.147982	0.0782108	0.190031	0.259894	0.225872	0.204407	0.207052	0.141068	0.128392	0.222984
7:3:4	0	0	0	0	0.041806	0.0988173	0	0.045692	0.041488	0.0690703	0.102249	0	0.0795545	0.0852806	0.0596537	0.0164123	0.0499875	0.0537346	0.0598598	0.128287	0.219964	0.0628931	0.03706	0.0842844	0.142799	0.0816833	0.101306	0.155381	0.0867337	0.16728	0.224822	0.0900723	0.215809	0.25577	0.111807	0.115952	0.131099
7:3:5	0	0	0	0	0	0.0852949	0.0888889	0.0548304	0.110635	0.0414422	0.204499	0	0.159109	0.0170561	0.117603	0.0246184	0.0687328	0.0268673	0.0513084	0.0962155	0.115219	0.0209644	0.0334147	0.0633671	0.101999	0.0574808	0.129071	0.142062	0.0636716	0.128004	0.206836	0.0710806	0.151473	0.172036	0.0973305	0.0915491	0.0979554
7:3:6	0	0	0	0	0.041806	0.128983	0.0444444	0.0578765	0.0691467	0.0966984	0.102249	0	0.0795545	0.102337	0.0460185	0.0109415	0.187453	0.0268673	0.0384813	0.0748343	0.083796	0.0489168	0.022479	0.075979	0.149599	0.039329	0.138076	0.190896	0.0486311	0.109804	0.229319	0.0766122	0.196264	0.188783	0.0982545	0.0791086	0.0977913
7:3:7	0	0	0	0	0.501672	0.920561	0.133333	0.220845	0.0691467	0.0552563	0.306748	0	0	0.230258	0.223275	0.0355599	0.0374906	0.376142	0.0384813	0.128287	0.115219	0.0349406	0.0558938	0.0698268	0.163199	0.07412	0.368453	0.281165	0.0541459	0.122257	0.197844	0.111645	0.380312	0.270994	0.108008	0.100321	0.148984
7:4:1	0	0	0	0	0.083612	0.186193	0.355556	0.156876	0.193611	0.110513	0.102249	0	0	0.162033	0.206231	0.0820614	0.224944	0.0806018	0.179579	0.18174	0.251388	0.125786	0.0996367	0.502322	0.285598	0.211771	0.205238	0.40103	0.223101	0.308935	0.346226	0.190101	0.316791	0.325802	0.243121	0.298412	0.229547
7:4:2	0	0	0.073692	0.534759	0.041806	0.0884155	0.0888889	0.199522	0.110635	0.0552563	0.306748	0	0	0.110865	0.078402	0.0328246	0.0812297	0.0268673	0.102617	0.0641437	0.199015	0.0489168	0.03706	0.191332	0.135999	0.57027	0.144079	0.198295	0.0872351	0.4367	0.241909	0.106667	0.195449	0.280129	0.139014	0.140832	0.150133
7:4:3	0	0	0	0	0.083612	0.0832146	0.0444444	0.0502612	0.041488	0.0414422	0.102249	0	0	0.0767525	0.0732888	0.021883	0.0437391	0	0.0384813	0.106906	0.146643	0.0349406	0.0388826	0.220247	0.115599	0.155803	0.126069	0.137623	0.0747013	0.249183	0.249103	0.0840798	0.189749	0.204007	0.167762	0.106063	0.15243
7:4:4	0	0.162602	0	0	0	0.146666	0.222222	0.0502612	0.193611	0.0276281	0	0	0.0795545	0.0426403	0.22498	0.0136769	0.0937266	0.0537346	0.0470327	0.17105	0.261862	0.0349406	0.0431354	0.152573	0.0951992	0.0816833	0.102431	0.201255	0.0872351	0.184882	0.254499	0.147785	0.223138	0.257292	0.130185	0.121693	0.137663
7:4:5	0	0	0	0	0	0.0842548	0.355556	0.0715841	0.179781	0.0414422	0.102249	0	0.0795545	0.0426403	0.0579493	0.0136769	0.0749813	0.0268673	0.0769625	0.0855249	0.219964	0.0489168	0.0261243	0.0507552	0.0883993	0.07412	0.269773	0.143542	0.0611648	0.123933	0.239211	0.111184	0.178347	0.307533	0.0890143	0.0917086	0.0958224
7:4:6	0	0	0.073692	0	0.083612	0.144585	0	0.0929071	0.0829761	0.0966984	0.102249	0	0	0.0170561	0.0272702	0.0136769	0.0624844	0.0537346	0.0684112	0.138978	0.199015	0.0698812	0.0170111	0.0504476	0.156399	0.0499176	0.656986	0.186457	0.094254	0.103936	0.230218	0.140778	0.213365	0.26186	0.101129	0.0913896	0.10419
7:4:7	0	0	0	0	0.041806	1.08595	0.0888889	0.140122	0.0553174	0.0552563	0.204499	0	0	0.0426403	0.110785	0.00820614	0.0937266	0.107469	0.0855139	0.0748343	0.219964	0.0279525	0.0382751	0.053216	0.285598	0.127063	0.487768	0.364035	0.119322	0.128483	0.222124	0.269479	0.445462	0.348639	0.11078	0.100162	0.140944
7:5:1	0	0	0.073692	0	0.20903	0.161228	0.133333	0.0746303	0.0968054	0.165769	0.204499	0	0.159109	0.0938086	0.189187	0.0683845	0.143714	0.0537346	0.183855	0.160359	0.272337	0.0978337	0.109965	0.197484	0.237998	0.0952972	0.16284	0.247129	0.192519	0.34833	0.268887	0.100767	0.228024	0.246635	0.166016	0.159174	0.187871
7:5:2	0	0	0	0	0.041806	0.151867	0.0444444	0.0517843	0.152123	0.0414422	0.102249	0	0	0.0255842	0.0852195	0.021883	0.099975	0	0.098341	0.0641437	0.199015	0.055905	0.0255167	0.121505	0.108799	0.105886	0.0990545	0.16426	0.104782	0.189432	0.196045	0.0624145	0.166132	0.239023	0.102053	0.115473	0.114692
7:5:3	0	0	0	0	0	0.0852949	0.0888889	0.0335075	0.0691467	0.0414422	0	0	0.0795545	0.0341122	0.187483	0.0300892	0.0749813	0	0.0769625	0.106906	0.136168	0.0349406	0.0376675	0.0993571	0.169999	0.0544555	0.150833	0.134663	0.129349	0.200688	0.183455	0.0555	0.165318	0.172036	0.0864475	0.0792681	0.108621
7:5:4	0	0	0	0	0	0.118581	0.177778	0.0304613	0.110635	0.0414422	0.306748	0	0.238663	0.0341122	0.0681756	0.0136769	0.0812297	0	0.0726868	0.0748343	0.230439	0.0419287	0.0273393	0.0658279	0.0883993	0.0529429	0.189104	0.199775	0.0491324	0.134111	0.218527	0.102426	0.136	0.278607	0.0905543	0.0913896	0.101729
7:5:5	0	0	0	0.534759	0.041806	0.101938	0.133333	0.045692	0.235099	0.138141	0.204499	0	0.159109	0.0511683	0.105672	0.0191477	0.0749813	0.0537346	0.0342056	0.0748343	0.30376	0.0349406	0.052856	0.0347596	0.115599	0.039329	0.69976	0.118385	0.0531432	0.0975898	0.187052	0.142438	0.177533	0.179648	0.0771046	0.0797466	0.0943457
7:5:6	0	0	0	0	0.083612	0.185152	0.133333	0.0411228	0.152123	0.0828844	0.204499	0	0	0.0170561	0.0426098	0.0164123	0.0624844	0.107469	0.0769625	0.0855249	0.188541	0.0349406	0.0249092	0.0326064	0.305998	0.0438669	0.194357	0.229371	0.0511378	0.0695702	0.205937	0.172769	0.201964	0.333415	0.114168	0.0720909	0.0759688
7:5:7	0	0	0	0	0.083612	0.953847	0.0444444	0.190383	0.0829761	0.0966984	0.306748	0	0.0795545	0.0341122	0.134647	0.0273538	0.206198	0.107469	0.0555841	0.256575	0.136168	0.167715	0.0534636	0.0439878	0.217598	0.0529429	0.287783	0.337398	0.0596608	0.185002	0.244607	0.267912	0.362396	0.304488	0.0801847	0.0746428	0.111246
7:6:1	0	0	0	0	0.083612	0.162268	0.222222	0.0731072	0.318075	0.0828844	0.102249	0	0	0.0596964	0.124421	0.0437661	0.0874781	0.0537346	0.128271	0.0962155	0.20949	0.0698812	0.051641	0.130733	0.360397	0.0937845	0.114063	0.291524	0.175974	0.148241	0.229319	0.138658	0.24024	0.18726	0.158624	0.13844	0.166048
7:6:2	0	0	0	0	0.167224	0.0676118	0.177778	0.0700611	0.0691467	0.0552563	0.204499	0	0	0.0511683	0.0562449	0.0300892	0.162459	0.161204	0.0598598	0.673509	0.146643	0.00698812	0.0230866	0.380202	0.183599	0.0438669	0.0757917	0.150941	0.108793	0.140936	0.207736	0.0859236	0.16206	0.213142	0.103388	0.0867643	0.105667
7:6:3	0	0	0	0	0	0.0332858	0.0444444	0.0563535	0.110635	0.0414422	0.102249	0	0	0.0426403	0.0545405	0.0492368	0.0374906	0.0806018	0.0213785	0.106906	0.115219	0.0209644	0.0218715	0.08613	0.0815993	0.547581	0.160964	0.186457	0.138874	0.13016	0.222124	0.0762434	0.144958	0.19944	0.140554	0.0749618	0.0756406
7:6:4	0	0	0.073692	0	0.041806	0.0852949	0	0.0350305	0.0553174	0.0828844	0.511247	0	0.0795545	0.0170561	0.039201	0.0191477	0.0499875	0.0806018	0.0470327	0.0534531	0.0942705	0.0349406	0.0176187	0.0928974	0.122399	0.369087	0.145205	0.168699	0.0686851	0.127885	0.193347	0.129715	0.198707	0.204007	0.334599	0.0837339	0.0923767
7:6:5	0	0	0	0	0.083612	0.106099	0.133333	0.0350305	0.0829761	0.0690703	0.102249	0	0	0.00852806	0.030679	0.0246184	0.0562359	0.107469	0.0213785	0.0534531	0.115219	0.139762	0.0279469	0.0264542	0.210798	0.143702	0.138076	0.179058	0.0546473	0.0726835	0.195146	0.183648	0.188934	0.225321	0.106571	0.069858	0.0739998
7:6:6	0	0	0	0	0	0.28397	0.0888889	0.106615	0.22127	0.0966984	0.408998	0	0	0.0255842	0.0357922	0.210624	0.0812297	0.214938	0.0897896	0.128287	0.146643	0.0139762	0.0315921	0.0765942	0.142799	0.0710947	0.196608	0.187937	0.0837256	0.0581947	0.234714	0.760314	0.348551	0.277084	0.106263	0.059172	0.0905718
7:6:7	0	0	0	0.534759	0.041806	1.47394	0	0.423413	0.345734	0.0690703	2.35174	0	0.238663	0.162033	0.0835151	0.716669	0.0874781	0.214938	0.333504	0.0855249	0.20949	0.118798	0.0540711	0.0326064	0.156399	0.0363037	0.412352	0.534213	0.115812	0.0734019	0.214031	0.683425	0.668599	0.388222	0.14538	0.0669871	0.105667
7:7:1	0	0	0	0.534759	0.083612	0.152907	0.222222	0.106615	0.359563	0.0690703	0	0	0.159109	0.102337	0.264181	0.155917	0.099975	0.0806018	0.175304	0.310028	0.356133	0.146751	0.100244	0.111354	0.190398	0.127063	0.182725	0.253048	0.123332	0.186678	0.241009	0.12446	0.280958	0.210097	0.157597	0.156144	0.165884
7:7:2	2.08333	0	0	0	0	0.100898	0.311111	0.0517843	0.0968054	0.0690703	0.102249	0	0.159109	0.0682245	0.0749932	0.0246184	0.0499875	0.0806018	0.0513084	0.0748343	0.261862	0.0349406	0.0285544	0.0599834	0.231198	0.0423543	0.112562	0.177578	0.115311	0.136267	0.212232	0.102887	0.24024	0.248158	0.138398	0.0905921	0.14078
7:7:3	0	0	0	0.534759	0.041806	0.0998575	0.0888889	0.0700611	0.0691467	0.0276281	0.102249	0	0	0.0511683	0.105672	0.0273538	0.124969	0.537346	0.0256542	0.0320718	0.178066	0.0209644	0.1531	0.0550617	0.129199	0.0726074	0.159838	0.170179	0.0892405	0.103936	0.181656	0.091363	0.212551	0.188783	0.116016	0.172412	0.0968069
7:7:4	0	0	0	0	0.041806	0.0644913	0.133333	0.406659	0.0829761	0.0552563	0	0	0	0.0255842	0.0749932	0.0246184	0.0562359	0.0268673	0.0513084	0.106906	0.167592	0.0768693	0.029162	0.0692116	0.129199	0.0710947	0.124569	0.248609	0.0561513	0.105852	0.206836	0.170003	0.221509	0.331892	0.112423	0.0850099	0.088767
7:7:5	0	0	0	0	0	0.221559	0.0888889	0.0487381	0.0276587	0.0138141	0.306748	0	0	0.0767525	0.114194	0.0164123	0.0687328	0.0537346	0.0726868	0.0748343	0.104745	0.11181	0.0601465	0.0396813	0.0815993	0.0635314	0.138076	0.184977	0.0611648	0.0611882	0.180757	0.178577	0.224767	0.204007	0.0833675	0.0816605	0.0940175
7:7:6	0	0	0	0	0	0.293331	0.0444444	0.102045	0.262758	0.0552563	0.204499	0	0	0.0426403	0.0545405	0.385688	0.112472	0.0806018	0.200958	0.138978	0.251388	0.0349406	0.0486033	0.0799779	0.176799	0.0499176	0.191355	0.223452	0.0721946	0.0504114	0.186153	0.521166	0.398228	0.281652	0.0917864	0.0642758	0.0877825

## Sheet: Fig 6
Fig 6a				148769		Fig 6b				Fig 6c				Fig 6d
Pig				34337		Pig				Silkworm				Silkworm
Methylation level of each C site at up2kb region of genes						Starting Position to ATG*	All	G4			All	G4			All	G4
All	G4					0	0.707038	0.62664		proportion of un-mCs	0.987921	0.99789		High mC	0.6926	0.5299
1	0					-0.1	0.70254	0.558724		Proportion of .mCs	0.0120792	0.00211045		Mid mC	0.1629	0.2102
1	0.0465116					-0.2	0.699912	0.544152						Low mC	0.1445	0.2599
1	0.125					-0.3	0.693854	0.568638
0.96875	0.0731707					-0.4	0.69639	0.55697
1	0					-0.5	0.707658	0.573948		Data for chi-square test				Data for chi-square test				Raw data for counting corresponding C sites in Fig 6c,d
0.809524	0.666667					-0.6	0.717661	0.580454			All	G4			All	G4		Silkworm
1	0.222222					-0.7	0.722957	0.597208		No.un-mCs	490311	17022		High mC	4151	19		Methylation level of each C site at up2kb region of genes
1	0.714286					-0.8	0.730534	0.560107		No.mCs	5995	36		Mid mC	978	8		All	G4
0.939394	0					-0.9	0.740873	0.610582						Low mC	866	9		0	0
0.891892	0.904762					-1	0.747557	0.602077										0	0
1	0.842105					-1.1	0.751177	0.577696										0	0
0.837838	0.825					-1.2	0.752619	0.583373										0	0
0.75	0.948718					-1.3	0.75408	0.578139										0	0
0.912281	0.666667					-1.4	0.757065	0.587454										0	0
1	0.378378					-1.5	0.758639	0.510781										0	0
0.886792	0.0357143					-1.6	0.759575	0.544194										0.75	0
1	0.945946					-1.7	0.759908	0.635467										0	0
0.974359	0.75					-1.8	0.759625	0.613673										0	0
0.897959	0.833333					* - indiates uptream to ATG												0	0
0.877193	0.666667																	0	0
0.944444	0.882353																	0	0
0.898876	0.545455																	0	0
0.923077	0.75																	0	0
0.879518	0.714286																	0	0
0.927536	0.25																	0	0
0.868852	0.407407																	0	0
0.942308	0.161765																	0.4	0
0.907407	0.454545																	0	0
0.925373	0.681818																	0	0
0.9625	0.291667																	0	0
0.77451	0.32																	0	0
0.962617	0.26087																	0	0
0.943396	0.16129																	0	0
0.972222	0.0810811																	0.333333	0
0.925	0.1																	0	0
0.833333	0.0666667																	0	0
1	0																	0	0
0.877193	0.8																	0	0
0.985714	0.714286																	0	0
0.971831	0.8																	0	0
0.984848	0.714286																	0	0
0.935484	0.894737																	0	0
0.942308	0.7																	0	0
0.931818	0.826087																	0	0
0.863636	0.833333																	0	0
0.968254	0.833333																	0	0
0.94	0.571429																	0	0
0.855072	0.181818																	0	0
1	0.5																	0	0
0.931034	0.526316																	0	0
1	0.8																	0	0
0.809524	0.8																	0	0
1	0.157895																	0	0
0.666667	0.117647																	0	0
0.9	0.923077																	0	0
0.981481	0.156863																	0	0
0.932203	0.885714																	0	0
0.819672	0.0833333																	0	0
0.926829	0.4																	0	0
0.888889	0.366667																	0	0
0.972222	0.846154																	0	0
0.777778	0.846154																	0	0
0.936508	0.892857																	0	0
0.985075	0.846154																	0	0
0.631579	0.892857																	0	0
0.9375	0.892857																	0	0
0.333333	0.913043																	0	0
0.142857	0.875																	0	0
0.333333	0.84																	0	0
0.266667	0.363636																	0	0
0.611111	0.368421																	0	0
0.318182	0.636364																	0	0
0.263158	0.142857																	0	0
0.235294	0.0238095																	0	0
0.214286	0.0307692																	0	0
0.666667	0																	0	0
0.4	0.882353																	0	0
0.333333	0.333333																	0	0
0.533333	0.277778																	0	0
0.777778	0.173913																	0	0.5
0.315789	0.0769231																	0	0
0.526316	0.0869565																	0	0
0.857143	0.0869565																	0	0
0.972973	0.227273																	0	0
0.955556	0.448276																	0	0
0.909091	0.592593																	0	0
0.54	0.176471																	0	0
0.784615	0.310345																	0	0
0.883333	0.269231																	0	0
0.888889	0.24																	0	0
0.793103	0.813953																	0	0
0.75	0.05																	0	0
0.815789	0.47619																	0	0
0.848485	0.606061																	0	0
0.818182	0.285714																	0	0
0.789474	0.285714																	0	0
0.742857	0.8																	0	0
0.820513	0.941176																	0	0
0.894737	0.75																	0	0
0.444444	0.888889																	0	0
0.901961	0.925926																	0	0
0.740741	0.736842																	0	0
0.892857	0.666667																	0	0
0.875	0.1																	0	0
0.952381	0.3125																	0	0
0.880952	0																	0	0
0.931818	0																	0	0
0.891892	0.222222																	0	0
0.625	0.1																	0	0
0.933333	0.0769231																	0	0
0.948052	0.12																	0	0
1	0.419355																	0	0
0.431034	0.214286																	0	0
0.837838	0.225806																	0	0
0.923077	0.333333																	0	0
0.911111	0.142857																	0	0
0.928571	0																	0	0
0.666667	0.12																	0	0
0.857143	0.12																	0	0
0.660377	0.419355																	0	0
0.913043	0.214286																	0	0
0.916667	0.5																	0	0
0.804878	0.0833333																	0	0
0.893333	0.375																	0	0
0.925373	0.142857																	0	0
0.957746	0.75																	0	0
0.865854	0.95																	0	0
0.673913	0.82																	0	0
0.772152	0.428571																	0	0
0.8625	0.8125																	0	0
0.656716	0.166667																	0	0
0.862069	0.166667																	0	0
0.866667	0																	0	0
0.910448	0																	0	0
0.358974	0.133333																	0	0
0.814815	0.047619																	0	0
0.7	0.0625																	0	0
0.833333	0.5																	0	0
0.833333	0.631579																	0	0
0.894737	0.0526316																	0	0
0.965517	0.0434783																	0	0
0.914286	0.631579																	0	0
0.780488	0.027027																	0	0
0.888889	0																	0	0
0.547619	0																	0	0
0.847458	0.107143																	0	0
0.777778	0.142857																	0	0
0.918919	0.285714																	0	0
0.771429	0.130435																	0	0
0.75	0.941176																	0	0
0.782609	0.455882																	0	0
1	0.445946																	0	0
0.821429	0.390625																	0	0
0.833333	0.261905																	0	0
0.645161	0.358491																	0	0
0.862069	0.181818																	0	0
0.785714	0.0897436																	0	0
0.804878	0																	0	0
0.65	0																	0	0
0.926829	0.666667																	0	0
0.822222	0.727273																	0	0
0.977778	0.6																	0	0
0.97619	0.7																	0	0
0.962963	0.6																	0	0
0.826087	0.7																	0	0
0.923077	0.666667																	0	0
1	0.5																	0	0
0.933333	0.5																	0	0
0.96	0																	0	0
0.958333	0.25																	0	0
1	0.708333																	0	0
0.916667	0.464286																	0	0
0.933333	0.222222																	0	0
0.590909	0.666667																	0	0
0.676471	0.6																	0	0
0.733333	0.862069																	0	0
0.706897	0.4																	0	0
0.644068	0.666667																	0	0
0.894118	0.727273																	0	0
0.831461	0.6																	0	0
1	0																	0	0
0.962963	0.5																	0	0
0.959184	0.545455																	0	0
0.918367	0																	0	0
0.944444	0.5																	0	0
0.833333	0.545455																	0	0
0.909091	0																	0	0
0.923077	0																	0	0
0.636364	0.37037																	0	0
1	0.08																	0	0
1	0																	0	0
0.545455	0.182927																	0	0
0.358974	0.0816327																	0	0
0.384615	0.304348																	0	0
0.0833333	0.4																	0	0
0.0512821	0.428571																	0	0
0.125	0.315789																	0	0
0.389831	0.4																	0	0
0.434783	0.428571																	0	0
0.408163	0.315789																	0	0
0.616667	0.130435																	0	0
0.836364	0.0344828																	0	0
0.5	0.35																	0	0
0.769231	0.419355																	0	0
0.939394	0.216216																	0	0
0.902439	0.658537																	0	0
0.909091	0.8																	0	0
1	0.8																	0	0
1	0.8																	0	0
0.932203	0.907692																	0	0
0.925926	0.866667																	0	0
0.903846	0.941176																	0	0
0.888889	0.866667																	0	0
0.785714	0																	0	0
0.725	0.2																	0	0
0.916667	0.25																	0	0
0.960784	0.692308																	0	0
0.941176	0.740741																	0	0
0.75	0.930233																	0	0
0.736842	0.909091																	0	0
1	0.916667																	0	0
1	0.833333																	0	0
0.6875	0.785714																	0	0
0.962963	0.0454545																	0	0
1	0.833333																	0	0
1	0.142857																	0	0
1	0.25																	0	0
0.76	0.25																	0	0
0.94186	0																	0	0
0.879121	0.0909091																	0	0
0.943396	0.0526316																	0	0
0.840909	0.047619																	0	0
0.961538	0.0652174																	0	0
1	0																	0	0
0.584906	0.0576923																	0	0
0.928571	0.039604																	0	0
0.925926	0.25																	0	0
0.8875	0.2																	0	0
0.431818	0.333333																	0	0
0.928571	0																	0	0
0.513514	0																	0	0
0.843373	0.222222																	0	0
0.851852	0.0714286																	0	0
0.5	0.333333																	0	0
0.833333	0.935484																	0	0
0.69697	0.705882																	0	0
0.55	0.288889																	0	0
0.841584	0.163265																	0	0
0.561798	0.25																	0	0
0.96	0.870968																	0	0
0.903846	0.945946																	0	0
0.820896	0.5																	0	0
0.95122	0.8																	0	0
0.565217	0.583333																	0	0
0.828571	0.736842																	0	0
1	0.652174																	0	0
0.875	0.782609																	0	0
0.764706	0.848485																	0	0
1	0																	0	0
0.75	0.15																	0	0
0.923077	0.142857																	0	0
0.142857	0.416667																	0	0
0.0491803	0.240964																	0	0
0.833333	0.472973																	0	0
0.925373	0.112676																	0	0
0.976744	0.957447																	0	0
0.988095	0.833333																	0	0
0.977011	0.818182																	0	0
0.984127	0.869565																	0	0
0.980392	0.652174																	0	0
0.869565	0.916667																	0	0
0.972973	0.930233																	0	0
0.309524	0.125																	0	0
0.772152	0.0555556																	0	0
0.873786	0.166667																	0	0
0.884211	0.923077																	0	0
0.597938	0.923077																	0	0
0.873786	0.925926																	0	0
0.977011	0.909091																	0	0
0.988636	0.75																	0	0
0.542169	0.75																	0	0
0.366197	0.833333																	0	0
0.614035	0.8																	0	0
0.714286	0.714286																	0	0
0.76	0																	0	0
0.9	0.25																	0	0
0.970588	0																	0	0
0.923077	0.464286																	0	0
0.956522	0.320755																	0	0
0.924528	0.426667																	0	0
0.811594	0.0833333																	0	0
0.975904	0.183908																	0	0
0.977778	0.869565																	0	0
0.93	0.869565																	0	0
0.956989	0																	0	0
0.869048	0.225806																	0	0
0.893939	0.0967742																	0	0
0.904762	0.160714																	0	0
0.756098	0.2																	0	0
0.931818	0																	0	0
0.961538	0.0731707																	0	0
0.911111	0.0930233																	0	0
0.974359	0.0405405																	0	0
0.533333	0																	0	0
0.866667	0.0652174																	0	0
0.970588	0.888889																	0	0
0.919355	0.727273																	0	0
0.983333	0.3																	0	0
0.709091	0.285714																	0	0
0.95	0.212121																	0	0
1	0.8																	0	0
0.958333	0																	0	0
0.903226	0																	0	0
0.808219	0																	0	0
0.765957	0.955556																	0	0
0.53125	0.62069																	0	0
0.514286	0.764706																	0	0
0.666667	0.125																	0	0
0.630435	0.159091																	0	0
0.589286	0.214286																	0	0
0.618557	0.170732																	0	0
0.594595	0.0921053																	0	0
0.313725	0.408451																	0	0
0.589286	0.622951																	0	0
0.457143	0.368421																	0	0
0.211538	0.137255																	0	0
0.247191	0.2																	0	0
0.0441176	0.121212																	0	0
0.0689655	0.507042																	0	0
0.0526316	0.104478																	0	0
0.990196	0.208333																	0	0
1	0.0526316																	0	0
1	0.0892857																	0	0
0.9	0.232143																	0	0
0.956522	0.109091																	0	0
0.966667	0.166667																	0	0
0.938776	0.289474																	0	0
0.84127	0.150943																	0	0
0.898734	0.103448																	0	0
0.969697	0.222222																	0	0
0.925926	0.112903																	0	0
0.897436	0.190476																	0	0
0.967213	0.111111																	0	0
0.984375	0																	0	0
0.924528	0.823529																	0	0
0.965517	0																	0	0
0.881356	0																	0	0
0.984127	0.24																	0	0
0.9375	0.8																	0	0
0.955882	0.666667																	0	0
0.962025	0.5625																	0	0
0.967742	0.224138																	0	0
0.972603	0.0392157																	0	0
0.985294	0.655172																	0	0
0.964286	0.142857																	0	0
0.87037	0.363636																	0	0
0.957746	0.533333																	0	0
0.922078	0.166667																	0	0
0.931507	0.939394																	0	0
0.944444	0.948718																	0	0
0.915254	0.580645																	0	0
0.957143	0.948052																	0	0
0.956522	0.8																	0	0
0.779221	0.711111																	0	0
0.939759	0.857143																	0	0
0.964286	0.933333																	0	0
0.974359	0.933333																	0	0
0.962025	0.901961																	0	0
0.96875	0.942857																	0	0
0.923077	0.333333																	0	0
0.866667	0.2																	0	0
0.944444	0.142857																	0	0
0.954545	0																	0	0
1	0																	0	0
1	0																	0	0
1	0.176471																	0	0
0.0677966	0.04																	0	0
0.6	0.904762																	0	0
0.0545455	0.957447																	0	0
0.0425532	0.285714																	0	0
0.25	0.428571																	0	0
0.166667	0																	0	0
0.181818	0.0243902																	0	0
0.103448	0.075																	0	0
0.0535714	0.025																	0	0
0.122449	0.0930233																	0	0
0.132075	0.0638298																	0	0
0.277778	0																	0	0
0.911111	0.0612245																	0	0
0.764228	0.04																	0	0
0.260163	0.16																	0	0
0.956522	0.186441																	0	0
0.925926	0.05																	0	0
0.941176	0.0909091																	0	0
0.25	0.117647																	0	0
0.333333	0.238095																	0	0
0.857143	0.0454545																	0	0
0.2	0.149254																	0	0
0.3	0.278689																	0	0
0.105263	0.191489																	0	0
0.230769	0.0434783																	0	0
0.266667	0.666667																	0	0
0.307692	0.882353																	0	0
0.147059	0.842105																	0	0
0.05	0.809524																	0	0
0.0697674	0.75																	0	0
0.0465116	0.125																	0	0
0.0512821	0.714286																	0	0
0.454545	0.935484																	0	0
0.363636	0.953488																	0	0
0.84375	0.934783																	0	0
0.709677	0.846154																	0	0
0.852941	0.846154																	0	0
0.590909	0.955556																	0	0
0.9375	0.943396																	0	0
0.769231	0.363636																	0	0
0.138889	0.451613																	0	0
1	0.125																	0	0
0.666667	0.953488																	0	0
0.238095	0.030303																	0	0
0.129032	0																	0	0
1	0.25																	0	0
0.142857	0																	0	0
0.92	0.3																	0	0
0.0666667	0.69697																	0	0
0.875	0.219512																	0	0
0.363636	0.578125																	0	0
0.272727	0.95122																	0	0
0.5	0.428571																	0	0
0.133333	0.428571																	0	0
0.148148	0																	0	0
0.125	0																	0	0
0.12	0.125																	0	0
0.08	0.85																	0	0
0.5	0.818182																	0	0
0.25	0.833333																	0	0
0.333333	0.866667																	0	0
0.25	0.833333																	0	0
0.214286	0.9375																	0	0
0.0740741	0																	0	0
0.185185	0																	0	0
0.153846	0																	0	0
0.0930233	0.952381																	0	0
0.0731707	0.75																	0	0
0.0909091	0.210526																	0	0
0.0952381	0.75																	0	0
0.0714286	0.333333																	0	0
0.243902	0.545455																	0	0
0.101695	0.294118																	0	0
0.0615385	0																	0	0
0.09375	0.25																	0	0
0.111111	0.0769231																	0	0
0.084507	0.941176																	0	0
0.103896	0.166667																	0	0
0.0793651	0.220339																	0	0
0.189655	0.954545																	0	0
0.126761	0.897436																	0	0
0.4	0.9375																	0	0
0.263158	0.875																	0	0
0.407407	0.0327869																	0	0
0.636364	0.1																	0	0
0.285714	0.145833																	0	0
0.565217	0.333333																	0	0
0.615385	0.157895																	0	0
0.864865	0.102564																	0	0
0.868421	0.0714286																	0	0
0.714286	0.0930233																	0	0
1	0.1																	0	0
1	0.145833																	0	0
0.483871	0.333333																	0	0
0.959184	0.157895																	0	0
0.626866	0.75																	0	0
0.25	0																	0	0
0.625	0.0727273																	0	0
0.894737	0.0740741																	0	0
0.9375	0.0892857																	0	0
0.933333	0.0344828																	0	0
0.904762	0.27907																	0	0
0.727273	0.2																	0	0
0.4	0.245283																	0	0
0.571429	0.180328																	0	0
0.777778	0.0517241																	0	0
0.222222	0.0862069																	0	0
0.909091	0.0967742																	0	0
0.585366	0.0597015																	0	0
0.864865	0.0416667																	0	0
1	0.05																	0	0
1	0.576923																	0	0
0.928571	0.483871																	0	0
0.875	0.53125																	0	0
0.333333	0.677419																	0	0
0.225806	0.727273																	0	0
0.941176	0.488372																	0	0
0.108108	0.714286																	0	0
0.243243	0.754098																	0	0
0.206897	0.372881																	0	0
0.333333	0.931034																	0	0
0.105263	0																	0	0
0.588235	0																	0	0
0.53125	0.0357143																	0	0
0.518519	0.1																	0	0
0.196429	0.0869565																	0	0
0.459459	0.173913																	0	0
0.55	0																	0	0
0.552632	0																	0	0
0.652174	0.0434783																	0	0
0.4	0																	0	0
0.5	0																	0	0
0.230769	0																	0	0
0.130435	0.0666667																	0	0
0.130435	0																	0	0
0.2	0.0666667																	0	0
0.190476	0																	0	0
0.09375	0.0666667																	0	0
0.333333	0.0714286																	0	0
0.769231	0.0357143																	0	0
0.0666667	0.155556																	0	0
0.05	0.0930233																	0	0
0.894737	0.222222																	0	0
0.680851	0																	0	0
0.527273	0																	0	0
0.787234	0.333333																	0	0
0.963636	0																	0	0
0.166667	0																	0	0
0.839506	0																	0	0
0.690476	0.0681818																	0	0
0.0406504	0.150943																	0	0
0.0757576	0.229167																	0	0
0.0431655	0.0888889																	0	0
0.088	0.0232558																	0	0
0.0272727	0.0232558																	0	0
0.0510204	0.0277778																	0	0
0.037037	0.075																	0	0
0.428571	0.0444444																	0	0
0.722222	0.333333																	0	0
0.833333	0.2																	0	0
0.258621	0.111111																	0	0
0.0547945	0.2																	0	0
0.342105	0.4																	0	0
0.391304	0.190476																	0	0
1	0.047619																	0	0
0.428571	0.130435																	0	0
0.2	0.111111																	0	0
0.618182	0.955882																	0	0
0.771429	0.840909																	0	0
0.375	0.113636																	0	0
0.857143	0.0769231																	0	0
0.388889	0.344828																	0	0
0.866667	0.142857																	0	0
0.412698	0.285714																	0	0
0.433566	0																	0	0
0.918367	0.0555556																	0	0
0.760417	0.0555556																	0	0
0.714286	0.16129																	0	0
0.736842	0.0952381																	0	0
0.821429	0																	0	0
0.606061	0.1																	0	0
0.555556	0.105263																	0	0
0.432432	0.030303																	0	0
0.595238	0.128205																	0	0
0.365854	0.183333																	0	0
0.318182	0.125																	0	0
1	0																	0	0
0.866667	0.1																	0	0
0.906977	0.105263																	0	0
0.973684	0.030303																	0	0
0.9375	0.128205																	0	0
0.769231	0.183333																	0	0
1	0.125																	0	0
1	0.16																	0	0
0.95	0.116279																	0	0
0.9	0.0833333																	0	0
0.909091	0.552632																	0	0
0.9375	0.0888889																	0	0
0.875	0.153846																	0	0
1	0.121951																	0	0
0.714286	0.166667																	0	0
1	0.0384615																	0	0
0.714286	0.0357143																	0	0
0.75	0.0512821																	0	0
0.6	0.0263158																	0	0
1	0.0416667																	0	0
0.857143	0.0588235																	0	0
1	0																	0	0
1	0.0666667																	0	0
0.777778	0.030303																	0	0
1	0.027027																	0	0
0.888889	0.1																	0	0
0.846154	0.0217391																	0	0
0.888889	0.117647																	0	0
1	0.05																	0	0
0.894737	0.846154																	0	0
0.888889	0.846154																	0	0
0.619048	0.846154																	0	0
1	0.75																	0	0
0.913043	0.5																	0	0
0.75	0.0833333																	0	0
0.931034	0.375																	0	0
0.954545	0.216216																	0	0
0.72	0.340909																	0	0
1	0.0769231																	0	0
0.916667	0.142857																	0	0
1	0.0666667																	0	0
1	0.0769231																	0	0
0.727273	0.142857																	0	0
0.875	0.0666667																	0	0
0.340426	0.189189																	0	0
0.36	0.28																	0	0
0.287879	0.269231																	0	0
0.779221	0.15																	0	0
0.384615	0.269231																	0	0
0.607843	0.15																	0	0
0.754098	0.315789																	0	0
0.74	0.0833333																	0	0
0.93617	0																	0	0
0.878788	0.030303																	0	0
0.56	0																	0	0
0.954545	0																	0	0
0.666667	0																	0	0
0.6	0																	0	0
0.875	0																	0	0
0.25	0																	0	0
0.888889	0.142857																	0	0
0.914286	0.75																	0	0
0.961538	0.285714																	0	0
0.939394	0.75																	0	0
1	0.285714																	0	0
0.941176	0.714286																	0	0
0.9	0.285714																	0	0
0.588235	0																	0	0
0.473684	0.030303																	0	0
0.451613	0.241379																	0	0
0.457143	0.111111																	0	0
0.434783	0.148148																	0	0
0.59322	0.111111																	0	0
0.343434	0.25																	0	0
0.694915	0.0238095																	0	0
0.604167	0.025641																	0	0
0.984375	0.0217391																	0	0
1	0																	0	0
0.689655	0.03125																	0	0
0.975	0.352941																	0	0
1	0.0769231																	0	0
0.59375	0																	0	0
0.956522	0.173913																	0	0
0.946429	0.137931																	0	0
0.877551	0.2																	0	0
0.921569	0.2																	0	0
0.926829	0.166667																	0	0
0.909091	0.142857																	0	0
0.862069	0.210526																	0	0
0.928571	0.315789																	0	0
0.979592	0.0606061																	0	0
0.434783	0.55																	0	0
0.978723	0.140351																	0	0
1	0.903226																	0	0
0.857143	0.0740741																	0	0
0.9	0.351351																	0	0
0.911392	0.546667																	0	0
0.836364	0.211538																	0	0
0.380952	0.245283																	0	0
0.8	0.178571																	0	0
0.918033	0.296296																	0	0
0.529412	0.301887																	0	0
0.921875	0.367347																	0	0
0.0677966	0.255319																	0	0
0.0930233	0.23913																	0	0
0.84	0.76																	0	0
0.944444	0.369565																	0	0
0.177778	0.333333																	0	0
0.0652174	0.204301																	0	0
0.96	0.1																	0	0
1	0.0652174																	0	0
0.967742	0.7																	0	0
0.307692	0																	0	0
0.633333	0.375																	0	0
0.771739	0																	0	0
0.970874	0																	0	0
0.962617	0.9																	0	0
0.9375	0.428571																	0	0
0.976	0																	0	0
0.941748	0.0333333																	0	0
0.986842	0																	0	0
0.939394	0.121951																	0	0
1	0.0196078																	0	0
1	0.0566038																	0	0
0.347826	0.119403																	0	0
0.105634	0.75																	0	0
0.0740741	0.897436																	0	0
0.148936	0.95122																	0	0
0.157895	0.0441176																	0	0
0.26506	0.0172414																	0	0
0.130435	0.0652174																	0	0
0.181818	0.0204082																	0	0
0.368421	0.0576923																	0	0
0.153846	0.0588235																	0	0
0.214286	0.05																	0	0
0.5	0.179487																	0	0
0.578947	0.030303																	0	0
0.363636	0																	0	0
0.583333	0.172414																	0	0
0.1	0.470588																	0	0
0.263158	0.0882353																	0	0
0.25	0.05																	0	0
0.285714	0																	0	0
0.5	0																	0	0
0.166667	0.16																	0	0
0.6	0																	0	0
0.6	0																	0	0
0.533333	0.0869565																	0	0
0.25	0																	0	0
0.6	0.118644																	0	0
0.5	0.0227273																	0	0
0.678571	0.0681818																	0	0
0.777778	0																	0	0
0.944444	0.0227273																	0	0
0.9	0.0408163																	0	0
0.8	0.155556																	0	0
1	0.255319																	0	0
0.846939	0																	0	0
0.714286	0.196078																	0	0
1	0.181818																	0	0
0.702128	0.956522																	0	0
0.958333	0.0740741																	0	0
1	0.16																	0	0
0.819149	0																	0	0
0.878788	0.142857																	0	0
1	0.0384615																	0	0
1	0																	0	0
0.955556	0.0322581																	0	0
1	0.315789																	0	0
0.971014	0.210526																	0	0
0.965517	0.0666667																	0	0
0.964286	0.3																	0	0
0.930233	0.137931																	0	0
0.967742	0.236842																	0	0
0.946667	0.386364																	0.833333	0
0.916667	0																	0.833333	0
0.0833333	0.16129																	0.833333	0
1	0.153846																	0	0
0.928571	0.166667																	0	0
0.666667	0.0344828																	0	0
1	0.333333																	0	0
0.866667	0.769231																	0	0
0.923077	0.914286																	0	0
0.833333	0.948718																	0	0
0.909091	0.902439																	0	0
0.928571	0.769231																	0	0
0.444444	0.8																	0	0
0.8	0.944444																	0	0
0.933333	0.8																	0	0
0.75	0.915254																	0	0
0.944444	0.946429																	0	0
0.666667	0.924528																	0	0
0.9	0.886792																	0	0
0.666667	0.833333																	0	0
0.851852	0																	0	0
0.2	0.0714286																	0	0
0.571429	0.153846																	0	0
0.827586	0.0454545																	0	0
0.25	0																	0	0
0.923077	0.318182																	0	0
0.714286	0.136364																	0	0
0.111111	0.238095																	0	0
0.1	0																	0	0
0.181818	0.0588235																	0	0
0.0540541	0																	0	0
0.047619	0.222222																	0	0
0.0465116	0.142857																	0	0
0.05	0																	0	0
0.166667	0.125																	1	0
0.125	0.25																	0	0
0.162791	0.194444																	0	0
0.322581	0.411765																	0	0
0.2	0.88																	0	0
0.961538	0.75																	0	0
0.25	0.361111																	0	0
0.384615	0.42029																	0	0
0.642857	0.474576																	0	0
0.428571	0.252632																	0	0
0.909091	0.939394																	0	0
0.909091	0.75																	0	0
0.827586	0.666667																	0	0
0.264706	0.789474																	0	0
0.375	0.9																	0	0
0.3	0.714286																	0	0
0.552632	0.947368																	0	0
0.363636	0.888889																	0	0
0.277778	0.892857																	0	0
0.5	0.814815																	0	0
0.617647	0.68																	0	0
0.730769	0.923077																	0	0
0.857143	0.931034																	0	0
0.666667	0.592593																	0	0
0.461538	0.636364																	0	0
0.8	0.1875																	0	0
0.736842	0.111111																	0	0
0.764706	0.111111																	0	0
0.818182	0.142857																	0	0
0.190476	0																	0	0
0.393939	0.875																	0	0
0.575	0.5																	0	0
0.9	0.5																	0	0
0.36	0.692308																	0	0
0.363636	0.444444																	0	0
0.4	0.576923																	0	0
0.73913	0.333333																	0	0
0.230769	0.030303																	0	0
0.428571	0.193548																	0	0
0.333333	0.47619																	0	0
0.866667	0.227273																	0	0
0.75	0																	0	0
0.733333	0																	0	0
0.351351	0.113636																	0	0
0.78125	0.0666667																	0	0
0.634146	0.129032																	0	0
0.520833	0.210526																	0	0
0.333333	0.178571																	0	0
0.355263	0.179104																	0	0
0.589041	0.169231																	0	0
0.647887	0.0533333																	0	0
0.454545	0.158537																	0	0
0.616667	0.0843373																	0	0
0.186047	0.473684																	0	0
0.111111	0.0819672																	0	0
0.684932	0.163265																	0	0
0.790323	0.0576923																	0	0
0.945205	0.137931																	0	0
0.882353	0.285714																	0	0
0.95	0.777778																	0	0
0.967742	0.133333																	0	0
0.965517	0.0266667																	0	0
0.967742	0.08																	0	0
0.961538	0.0634921																	0	0
0.815789	0.5																	0	0
1	0.625																	0	0
0.857143	0.666667																	0	0
0.8	0																	0	0
0.166667	0.833333																	0	0
0.125	0.243243																	0	0
0.0681818	0.0853659																	0	0
0.08	0																	0	0
0.769231	0.142857																	0	0
0.714286	0.105263																	0	0
0.809524	0.636364																	0	0
0.6	0.16																	0	0
1	0																	0	0
0.0882353	0.0909091																	0	0
0.105263	0.708333																	0	0
0.294118	0.0769231																	0	0
0.210526	0																	0	0
0.179487	0.0357143																	0	0
0.222222	0.0833333																	0	0
0.102564	0.888889																	0	0
0.2	0.914286																	0	0
1	0.935484																	0	0
0.75	0.875																	0	0
1	0.92																	0	0
0.941176	0.875																	0	0
0.823529	0.92																	0	0
1	0.92																	0	0
0.971429	0.277778																	0	0
0.833333	0.333333																	0	0
0.974359	0.25																	0	0
0.554054	0.291667																	0	0
0.983333	0.318182																	0	0
0.924528	0.543478																	0	0
0.953488	0.210526																	0	0
1	0.37931																	0	0
0.666667	0.1875																	0	0
1	0.777778																	0	0
0.96875	0																	0	0
0.833333	0																	0	0
0.659091	0.25																	0	0
0.580645	0.8																	0	0
0.714286	0.578947																	0	0
0.627907	0.578947																	0	0
0.642857	0.571429																	0	0
0.666667	0.833333																	0	0
0.690141	0.307692																	0	0
0.25	0.571429																	0	0
0.833333	0.769231																	0	0
0.833333	0.4																	0	0
0.6	0.7																	0	0
0.454545	0.6																	0	0
1	0.166667																	0	0
1	0.777778																	0	0
0.844828	0.578947																	0	0
0.974359	0.428571																	0	0
0.907692	0.571429																	0	0
0.904762	0.4																	0	0
0.978261	0.1875																	0	0
0.931034	0.777778																	0	0
0.896104	0																	0	0
0.942029	0.846154																	0	0
0.932203	0.163636																	0	0
0.869565	0																	0	0
0.935484	0.109091																	0	0
0.5	0.0384615																	0	0
0.916667	0.111111																	0	0
0.8125	0.0571429																	0	0
0.272727	0																	0	0
0.2	0.0882353																	0	0
0.0833333	0.189189																	0	0
0.291667	0.904762																	0	0
0.153846	0.5																	0	0
0.235294	0.375																	0	0
0.142857	0.5																	0	0
0.8	0.375																	0	0
0.928571	0.222222																	0	0
1	0.333333																	0	0
0.8	0.866667																	0	0
1	0.923077																	0	0
0.8	0.923077																	0	0
1	0.1																	0	0
0.84375	0.511628																	0	0
0.935484	0.685714																	0	0
0.965517	0.62963																	0	0
0.88	0.888889																	0	0
0.866667	0.807692																	0	0
0.962963	0.666667																	0	0
1	0.333333																	0	0
0.888889	0.4375																	0	0
0.725	0.0526316																	0	0
0.941176	0.133333																	0	0
0.949153	0.225806																	0	0
0.966102	0.95																	0	0
0.968254	0.652174																	0	0
0.875	0.363636																	0	0
0.849057	0.264706																	0	0
0.757143	0.588235																	0	0
0.725	0.588235																	0	0
0.870968	0.694444																	0	0
0.806452	0.471698																	0	0
0.726027	0.314286																	0	0
0.743243	0.555556																	0	0
0.689655	0.833333																	0	0
0.9	0.791667																	0	0
0.75	0.75																	0	0
0.888889	0.25																	0	0
0.913043	0.777778																	0	0
0.818182	0.777778																	0	0
0.9375	0.892857																	0	0
0.9375	0.208333																	0	0
0.944444	0																	0	0
0.72	0.7																	0	0
1	0.894737																	0	0
0.928571	0.894737																	0	0
0.92	0.92																	0	0
1	0.666667																	0	0
1	0.510638																	0	0
0.980392	0.558824																	0	0
0.959184	0.7																	0	0
1	0.642857																	0	0
1	0.0847458																	0	0
0.875	0.0634921																	0	0
1	0.0769231																	0	0
1	0.196721																	0	0
0.2	0.136364																	0	0
1	0.0526316																	0	0
0.5	0.0428571																	0	0
1	0.518519																	0	0
0.75	0.526316																	0	0
1	0.9375																	0	0
0.222222	0.2																	0	0
0.310345	0.0465116																	0	0
0.52	0.043956																	0	0
0.375	0.583333																	0	0
0.454545	0.619048																	0	0
0.666667	0.545455																	0	0
0.45	0.291667																	0	0
0.592593	0.142857																	0	0
0.583333	0.0434783																	0	0
0.372093	0.0697674																	0	0
0.653846	0.1																	0	0
0.366667	0.2																	0	0
0.681818	0.583333																	0	0
0.105263	0.619048																	0	0
0.6	0.545455																	0	0
0.25	0.291667																	0	0
0.176471	0.142857																	0	0
0.714286	0.322581																	0	0
0.351351	0.0322581																	0	0
0.184211	0.148936																	0	0
0.68	0.195122																	0	0
0.673077	0.134615																	0	0
0.608696	0.354839																	0	0
0.574468	0.285714																	0	0
0.465116	0.423077																	0	0
0.25	0.354839																	0	0
0.76087	0.285714																	0	0
0.673469	0.849057																	0	0
0.341463	0.891304																	0	0
0.717949	0.882353																	0	0
0.8	0.636364																	0	0
0.827586	0.795918																	0	0
0.823529	0.722222																	0	0
0.615385	0.745763																	0	0
0.25	0.892308																	0	0
0.833333	0.651163																	0	0
0.514286	0.6																	0	0
0.319149	0.829268																	0	0
0.659091	0.676471																	0	0
0.472727	0.566667																	0	0
0.93617	0.866667																	0	0
0.926829	0.666667																	0	0
1	0.6																	0	0
0.962963	0.666667																	0	0
0.72973	0.706897																	0	0
0.214286	0.688525																	0	0
0.315789	0.585714																	0	0
0.181818	0.903226																	0	0
0.409091	0.0545455																	0	0
0.0454545	0.24359																	0	0
0.1875	0.078125																	0	0
0.236842	0.183673																	0	0
0.186047	0.944444																	0	0
0.268293	0.9																	0	0
0.891892	0.411765																	0	0
0.852941	0.380952																	0	0
0.827586	0.481481																	0	0
0.473684	0.5																	0	0
0.789474	0.913043																	0	0
0.888889	0																	0	0
1	0.12																	0	0
1	0.662921																	0	0
0.684211	0.376344																	0	0
0.818182	0.12																	0	0
0.75	0.6																	0	0
0.967742	0.0952381																	0	0
0.96875	0.2																	0	0
0.837838	0																	0	0
0.913043	0.111111																	0	0
0.142857	0.4																	0	0
0.942308	0.35																	0	0
0.909091	0.1																	0	0
0.0454545	0.388889																	0	0
1	0.384615																	0	0
1	0.857143																	0	0
0.754717	0.2																	0	0
0.614035	0.4																	0	0
0.64	0.2																	0	0
0.490909	0.272727																	0	0
0.735849	0.25																	0	0
0.765957	0.409091																	0	0
0.754717	0.957447																	0	0
0.942308	0.944444																	0	0
0.660714	0.957447																	0	0
0.88	0.944444																	0	0
0.714286	0.0238095																	0	0
0.926829	0																	0	0
0.790698	0.0857143																	0	0
0.947368	0.0666667																	0	0
0.0694444	0.28																	0	0
0.237113	0.516129																	0	0
0.387387	0.078125																	0	0
0.443478	0.0985915																	0	0
0.635593	0.939394																	0	0
0.221374	0.909091																	0	0
0.524194	0.565217																	0	0
0.333333	0.833333																	0	0
0.518519	0.5																	0	0
0.148649	0.545455																	0	0
0.491803	0																	0	0
0.957447	0.142857																	0	0
0.83871	0.0588235																	0	0
0.783784	0.5																	0	0
0.892857	0.644737																	0	0
0.416667	0.696629																	0	0
1	0																	0	0
0.8125	0																	0	0
0.363636	0.622222																	0	0
0.896552	0.425532																	0	0
0.705882	0.941176																	0	0
0.931034	0.842105																	0	0
0.974359	0.837838																	0	0
0.979592	0.95																	0	0
0.864865	0.785714																	0	0
0.894737	0.833333																	0	0
0.65625	0.866667																	0	0
0.391304	0.785714																	0	0
0.54902	0.833333																	0	0
0.520833	0.866667																	0	0
0.741935	0.85																	0	0
0.380952	0																	0	0
0.163265	0.05																	0	0
0.133333	0.0857143																	0	0
0.291667	0.0857143																	0	0
0.55814	0.1																	0	0
0.369565	0.257143																	0	0
0.142857	0.0294118																	0	0
0.553571	0.387097																	0	0
0.931034	0.166667																	0	0
0.793103	0.25																	0	0
0.898305	0.545455																	0	0
0.786885	0.333333																	0	0
0.724138	0.25																	0	0
0.786885	0.210526																	0	0
0.915254	0.3125																	0	0
0.896552	0.266667																	0	0
0.773585	0.25																	0	0
0.87234	0.272727																	0	0
0.692308	0.52381																	0	0
0.642857	0.105263																	0	0
1	0.428571																	0	0
0.787234	0.111111																	0	0
0.875	0.25																	0	0
0.869565	0.166667																	0	0
0.914894	0.8																	0	0
0.884615	0.75																	0	0
0.833333	0.8																	0	0
0.836364	0.551724																	0	0
0.928571	0.25																	0	0
0.846154	0.1																	0	0
0.625	0.8																	0	0
0.666667	0.8																	0	0
0.608696	0.75																	0	0
0.702703	0.75																	0	0
0.673077	0.666667																	0	0
0.684211	0.75																	0	0
0.36	0.843137																	0	0
0.617284	0.8																	0	0
0.679012	0.8																	0	0
0.527778	0.8																	0	0
0.490909	0.291667																	0	0
0.413793	0.125																	0	0
0.557692	0.225806																	0	0
0.387097	0.1																	0	0
0.481481	0.225806																	0	0
0.166667	0.1																	0	0
0.5	0.375																	0	0
0.666667	0.4																	0	0
0.857143	0.363636																	0	0
0.142857	0.653846																	0	0
0.107143	0.894737																	0	0
0.0731707	0.454545																	0	0
0.951613	0.240741																	0	0
0.820513	0.290909																	0	0
0.925	0.121212																	0	0
0.74359	0.945455																	0	0
1	0.955556																	0	0
1	0.647059																	0	0
1	0.87234																	0	0
0.666667	0.714286																	0	0
0.2	0.909091																	0	0
0.75	0.4																	0	0
1	0.75																	0	0
0.75	0.909091																	0	0
1	0.894737																	0	0
0.0666667	0.3																	0	0
0.272727	0.777778																	0	0
0.769231	0.4																	0	0
0.428571	0.9375																	0	0
0.214286	0.9375																	0	0
0.0869565	0.72																	0	0
0.181818	0.842105																	0	0
0.15	0.842105																	0	0
0.15	0.555556																	0	0
0.15	0.75																	0	0
0.857143	0.842105																	0	0
0.846154	0.842105																	0	0
0.777778	0.75																	0	0
0.5	0																	0	0
0.25	0.0555556																	0	0
0.592593	0																	0	0
0.928571	0.25																	0	0
0.2	0.307692																	0	0
0.642857	0.942857																	0	0
0.9	0																	0	0
0.65625	0.944444																	0	0
0.857143	0.288889																	0	0
0.757576	0.513514																	0	0
0.92	0.243902																	0	0
0.9	0.8																	0	0
0.891304	0.8																	0	0
0.8	0																	0	0
0.8	0.08																	0	0
0.888889	0.0652174																	0	0
0.875	0.06																	0	0
0.85	0.0784314																	0	0
0.939394	0.156863																	0	0
0.965517	0.142857																	0	0
0.529412	0.0634921																	0	0
0.857143	0.0483871																	0	0
0.924528	0																	0	0
0.863014	0.0945946																	0	0
0.622449	0.0632911																	0	0
0.893443	0.25																	0	0
0.962121	0.615385																	0	0
0.737705	0.642857																	0	0
0.904762	0.571429																	0	0
0.84127	0.666667																	0	0
0.851852	0.714286																	0	0
0.688889	0.166667																	0	0
0.357143	0																	0	0
1	0.08																	0	0
0.833333	0.0652174																	0	0
0.478261	0.06																	0	0
0.2	0.0784314																	0	0
0.125	0.156863																	0	0
0.125	0.142857																	0	0
0.111111	0.0634921																	0	0
0.1	0.0483871																	0	0
0.2	0																	0	0
0.2	0.0945946																	0	0
0.217391	0.0632911																	0	0
0.238095	0.25																	0	0
0.826087	0.615385																	0	0
0.8	0.642857																	0	0
0.78481	0.571429																	0	0
0.932432	0.666667																	0	0
0.972222	0.714286																	0	0
0.922078	0.166667																	0	0
0.935185	0.192308																	0	0
0.840336	0.391304																	0	0
0.718519	0.333333																	0	0
0.758621	0.1																	0	0
0.874016	0.0555556																	0	0
0.962963	0.25																	0	0
0.89313	0.454545																	0	0
0.761905	0.357143																	0	0
0.702703	0.0350877																	0	0
0.859375	0.25																	0	0
0.927273	0.777778																	0	0
0.934783	0.8																	0	0
0.980392	0.823529																	0	0
0.727273	0.833333																	0	0
0.725806	0.833333																	0	0
0.966102	0.216495																	0	0
0.822581	0.72381																	0	0
0.681159	0.48																	0	0
0.951613	0.833333																	0	0
0.894737	0.473684																	0	0
0.860759	0.7																	0	0
0.73913	0.225806																	0	0
0.733333	0.6																	0	0
0.644068	0.846154																	0	0
0.864865	0.512195																	0	0
0.851852	0.121951																	0	0
0.55	0.181818																	0	0
0.666667	0.0606061																	0	0
0.333333	0.4																	0	0
0.375	0.266667																	0	0
0.181818	0.444444																	0	0
0.418605	0.636364																	0	0
0.195652	0.906977																	0	0
0.289474	0.90625																	0	0
0.428571	0.0740741																	0	0
0.567568	0.47619																	0	0
0.206897	0.333333																	0	0
0.32	0.590909																	0	0
0.235294	0.757576																	0	0
0.324324	0.8																	0	0
0.137931	0.692308																	0	0
0.09375	0.590909																	0	0
0.166667	0.307692																	0	0
0.142857	0.333333																	0.333333	0
0.888889	0.294118																	0	0
0.666667	0.363636																	0	0
1	0.181818																	0	0
0.904762	0.933333																	0	0
0.966667	0.935484																	0	0
1	0.25																	0	0
0.961538	0.5																	0	0
1	0.25																	0	0
0.970588	0.0416667																	0	0
1	0																	0	0
0.928571	0.357143																	0	0
0.73913	0.375																	0	0
1	0.65																	0	0
0.913043	0.65																	0	0
0.944444	0.277778																	0	0
0.9	0.461538																	0	0
1	0.307692																	0	0
1	0.473684																	0	0
1	0.526316																	0	0
0.969697	0.285714																	0	0
0.933333	0.75																	0	0
0.960784	0.225806																	0	0
0.96	0.137931																	0	0
0.847826	0.318182																	0	0
0.932203	0.166667																	0	0
0.816667	0.4																	0	0
0.988764	0.384615																	0	0
0.946237	0.75																	0	0
0.756757	0.676471																	0	0
0.881356	0.105263																	0	0
0.846154	0.352941																	0	0
0.710526	0.225806																	0	0
1	0.137931																	0	0
0.666667	0.8																	0	0
0.9375	0.75																	0	0
0.971429	0.137931																	0	0
0.927273	0.210526																	0	0
0.97	0																	0	0
0.907407	0.75																	0	0
0.868687	0.769231																	0	0
0.977528	0.714286																	0	0
0.871287	0.8																	0	0
0.987805	0.75																	0	0
0.923077	0.137255																	0	0
0.7	0																	0	0
0.166667	0.0196078																	0	0
1	0.0571429																	0	0
0.103448	0.0263158																	0	0
0.0666667	0																	0	0
0.822222	0.636364																	0	0
0.130435	0																	0	0
0.190476	0.913043																	0	0
0.1	0.137255																	0	0
0.148148	0																	0	0
0.876543	0.0196078																	0	0
0.192308	0.0571429																	0	0
0.423077	0.0263158																	0	0
0.238095	0																	0	0
0.227273	0.636364																	0	0
0.37931	0																	0	0
0.108108	0.28																	0	0
0.911765	0.416667																	0	0
0.880952	0.222222																	0	0
0.888889	0.428571																	0	0
0.371429	0.285714																	0	0
1	0.833333																	0	0
0.555556	0.714286																	0	0
0.714286	0.2																	0	0
0.945946	0.517241																	0	0
0.9375	0.392857																	0	0
0.928571	0.142857																	0	0
0.904762	0.5																	0	0
0.866667	0.3																	0	0
0.7	0.285714																	0	0
0.870968	0.75																	0	0
0.311111	0.2																	0	0
0.545455	0.2																	0	0
0.808511	0.230769																	0	0
0.585714	0																	0	0
0.635135	0																	0	0
0.472973	0																	0	0
0.380952	0.5																	0	0
0.559322	0.0909091																	0	0
0.551724	0.2																	0	0
0.541667	0.4																	0	0
0.542857	0.4																	0	0
0.521739	0.484848																	0	0
0.365854	0.178571																	0	0
0.414634	0.366667																	0	0
0.32	0.358974																	0	0
0.272727	0.551282																	0	0
0.184211	0.569231																	0	0
0.0576923	0.830189																	0	0
0.375	0.466667																	0	0
0.5	0.111111																	0	0
0.375	0.266667																	0	0
0.6875	0.333333																	0	0
0.714286	0.758621																	0	0
0.909091	0.88																	0	0
0.8	0.5																	0	0
0.793103	0.756098																	0	0
0.9375	0.487805																	0	0
0.934211	0.833333																	0	0
0.975309	0.833333																	0	0
0.982759	0.941176																	0	0
0.977273	0.894737																	0	0
0.923077	0.866667																	0	0
0.96875	0.666667																	0	0
0.857143	0.818182																	0	0
0.78125	0.9																	0	0
1	0.818182																	0	0
0.9375	0.142857																	0	0
1	0.125																	0	0
1	0																	0	0
0.636364	0.206897																	0	0
1	0.8																	0	0
0.818182	0																	0	0
1	0.75																	0	0
0.928571	0																	0	0
1	0.363636																	0	0
0.965517	0.142857																	0	0
0.725	0.151515																	0	0
0.243902	0.166667																	0	0
0.837209	0.125																	0	0
0.96	0.269231																	0	0
0.963636	0.117647																	0	0
0.79661	0.117647																	0	0
0.85	0																	0	0
0.978723	0.857143																	0	0
0.851064	0.785714																	0	0
0.930233	0.75																	0	0
0.944444	0.210526																	0	0
0.981818	0.6																	0	0
0.886792	0.565217																	0	0
0.803922	0.6																	0	0
0.954545	0.391304																	0	0
0.902439	0.47619																	0	0
0.96	0.8																	0	0
0.833333	0.75																	0	0
0.956522	0.92																	0	0
0.923077	0.8																	0	0
1	0.666667																	0	0
1	0.714286																	0	0
1	0.875																	0	0
0.583333	0.913043																	0	0
0.642857	0.666667																	0	0
0.875	0.689655																	0	0
0.68	0.8																	0	0
0.629213	0.925926																	0	0
0.666667	0.739726																	0	0
0.643836	0.693989																	0	0
0.807692	0.78022																	0	0
1	0.779874																	0	0
0.633333	0.693989																	0	0
0.444444	0.78022																	0	0
0.536585	0.779874																	0	0
0.684211	0.8																	0	0
0.605263	0.545455																	0	0
0.666667	0.555556																	0	0
0.173913	0.904762																	0	0
0.26087	0.878788																	0	0
0.0983607	0.953488																	0	0
0.0394737	0.693878																	0	0
0.0425532	0																	0	0
0.12766	0.533333																	0	0
0.06	0.5																	0	0
0.037037	0.357143																	0	0
0.0512821	0.285714																	0	0
0.2	0.230769																	0	0
0.2	0.285714																	0	0
0.714286	0.230769																	0	0
0.5	0.785714																	0	0
0.857143	0.945946																	0	0
0.684211	0.948718																	0	0
0.96	0.842105																	0	0
0.285714	0.942857																	0	0
0.88	0.892857																	0	0
0.945946	0.941176																	0	0
0.652174	0.545455																	0	0
0.923077	0.277778																	0	0
0.979592	0																	0	0
0.921569	0.142857																	0	0
0.761905	0.913043																	0	0
0.859375	0.05																	0	0
0.967742	0.153846																	0	0
0.76	0.166667																	0	0
0.773585	0.714286																	0	0
0.666667	0.428571																	0	0
0.663366	0.529412																	0	0
0.878378	0.846154																	0	0
0.875	0.342857																	0	0
0.851852	0.03125																	0	0
0.833333	0.037037																	0.333333	0
0.836066	0.133333																	0	0
0.931034	0.230769																	0	0
1	0.0526316																	0	0
1	0.0909091																	0	0
1	0.297297																	0	0
1	0.119048																	0	0
0.867647	0.14																	0	0
0.958904	0.37931																	0	0
0.797297	0.0952381																	0	0
0.965909	0.217391																	0	0
0.965909	0.25																	0	0
0.924051	0.08																	0	0
0.978261	0.117647																	0	0
0.956522	0.230769																	0	0
0.913043	0.357143																	0	0
0.947368	0.181818																	0	0
0.0571429	0.333333																	0	0
0.769231	0.6																	0	0
0.634146	0.333333																	0	0
0.65	0.518519																	0	0
0.609195	0.862069																	0	0
0.367347	0.701754																	0	0
0.862745	0.126984																	0	0
0.9	0.145161																	0	0
0.861111	0.0701754																	0	0
0.909091	0.103448																	0	0
0.864865	0.08																	0	0
0.75	0.0444444																	0	0
0.909091	0																	0	0
0.888889	0.25																	0	0
1	0.166667																	0	0
0.923077	0.25																	0	0
1	0.166667																	0	0
0.967742	0																	0	0
1	0																	0	0
0.8125	0.25																	0	0
1	0.166667																	0	0
0.969697	0																	0	0
1	0																	0	0
0.94	0.0294118																	0	0
1	0.791667																	0	0
1	0.666667																	0	0
0.966102	0.5																	0	0
1	0.421053																	0	0
0.932203	0.612903																	0	0
1	0.757576																	0	0
0.868852	0.416667																	0	0
1	0.848485																	0	0
0.166667	0.888889																	0	0
0.925373	0.848485																	0	0
0.941176	0.857143																	0	0
0.846154	0.871795																	0	0
0.2	0.608696																	0	0
0.846154	0.931818																	0	0
1	0.944444																	0	0
0.923077	0.888889																	0	0
0.851852	0.619048																	0	0
0.2	0.870968																	0	0
0.964286	0.75																	0	0
1	0.666667																	0	0
0.888889	0.95																	0	0
0.862069	0.6																	0	0
1	0.181818																	0	0
0.965517	0.860465																	0	0
0.913043	0																	0	0
0.166667	0.676471																	0	0
0.285714	0.169231																	0	0
0.333333	0.0384615																	0	0
0.916667	0.0526316																	0	0
0.785714	0																	0	0
0.5	0																	0	0
0.857143	0.4																	0	0
0.25	0.466667																	0	0
0.714286	0.0588235																	0	0
0.285714	0																	0	0
0.714286	0.272727																	0	0
0.8	0.227273																	0	0
0.1875	0.5																	0	0
0.727273	0																	0	0
0.769231	0.5																	0	0
0.888889	0.0694444																	0	0
0.7	0																	0	0
0.652174	0.0277778																	0	0
0.545455	0.0526316																	0	0
0.921348	0.105263																	0	0
1	0.030303																	0	0
0.89	0.125																	0	0
0.5	0.333333																	0	0
0.555556	0																	0	0
0.596154	0																	0	0
0.85	0.6																	0	0
0.608696	0.833333																	0	0
0.88	0.727273																	0	0
0.909091	0.615385																	0	0
0.833333	0.6																	0	0
0.8	0.75																	0	0
0.809524	0.166667																	0	0
0.8	0.25																	0	0
0.941176	0																	0	0
0.9375	0.428571																	0	0
1	0.142857																	0	0
0.5	0.125																	0	0
0.75	0.956522																	0	0
1	0.827586																	0	0
0.75	0.928571																	0	0
0.5	0.676471																	0	0
0.736842	0.513514																	0	0
0.708333	0.682927																	0	0
0.62069	0.147059																	0	0
0.391304	0																	0	0
0.84	0																	0	0
0.692308	0.333333																	0	0
0.678571	0.5																	0	0
0.911765	0.4																	0	0
1	0.53125																	0	0
1	0.777778																	0	0
0.866667	0.742857																	0	0
0.92	0.756757																	0	0
0.840909	0.705882																	0	0
0.948718	0.823529																	0	0
0.923077	0.7																	0	0
0.921053	0.75																	0	0
0.931818	0.894737																	0	0
1	0.230769																	0	0
1	0.461538																	0	0
0.857143	0.954545																	0	0
0.25	0.846154																	0	0
0.121212	0.333333																	0	0
0.0681818	0.6																	0	0
0.0697674	0.842105																	0	0
0.125	0.560976																	0	0
0.128205	0.557377																	0	0
0.047619	0.672414																	0	0
0.21875	0.641026																	0	0
0.150943	0.448718																	0	0
0.765957	0.857143																	0	0
0.542857	0.384615																	0	0
0.411765	0																	0	0
0.576923	0.5																	0	0
0.867925	0.583333																	0	0
1	0.307692																	0	0
0.857143	0.413793																	0	0
1	0.714286																	0	0
1	0.5																	0	0
0.8125	0.2																	0	0
0.782609	0.913043																	0	0
0.68	0.05																	0	0
0.925926	0.166667																	0	0
0.8	0.829787																	0	0
0.857143	0.511111																	0	0
0.974359	0.833333																	0	0
1	0.649123																	0	0
0.884615	0.377778																	0	0
0.894737	0																	0	0
0.730769	0																	0	0
0.75	0.25																	0	0
0.869565	0.285714																	0	0
0.772727	0.285714																	0	0
0.611111	0.868421																	0	0
0.684211	0.638889																	0	0
1	0.181818																	0	0
0.5	0.470588																	0	0
0.285714	0.963855																	0	0
0.6	0.941176																	0	0
1	0.90625																	0	0
0.5	0.947368																	0	0
0.615385	0.1																	0	0
0.555556	0.8																	0	0
0.802817	0.957447																	0	0
0.691176	0.9																	0	0
0.723077	0.938776																	0	0
0.708333	0.914894																	0	0
0.746479	0.914894																	0	0
0.75	0.918367																	0	0
0.786667	0.880952																	0	0
0.819277	0.878788																	0	0
0.854369	0.75																	0	0
0.785714	0.9625																	0	0
0.805085	0.789474																	0	0
0.801653	0.9625																	0	0
0.868421	0.68254																	0	0
0.838095	0.588235																	0	0
0.265306	0.318182																	0	0
0.823529	0.243478																	0	0
0.787879	0.528302																	0	0
0.789474	0.179487																	0	0
0.788462	0.857143																	0	0
0.9	0.868421																	0	0
0.897436	0.857143																	0	0
0.945946	0.894737																	0	0
1	0.6																	0	0
0.911765	0.111111																	0	0
0.8	0.904762																	0	0
0.9	0.333333																	0	0
1	0.0714286																	0	0
0.846154	0.0454545																	0	0
1	0.230769																	0	0
1	0.466667																	0	0
0.928571	0.333333																	0	0
0.95	0.466667																	0	0
1	0.333333																	0	0
0.921053	0																	0	0
0.976744	0																	0	0
0.84375	0.461538																	0	0
1	0.0333333																	0	0
0.8	0.0350877																	0	0
0.826087	0.00854701																	0	0
0.88	0.011236																	0	0
0.8	0.642857																	0	0
0.969697	0.138889																	0	0
1	0.205128																	0	0
0.757576	0.263158																	0	0
0.827586	0.25																	0	0
0.909091	0.111111																	0	0
0.904762	0.666667																	0	0
1	0.666667																	0	0
1	0.945946																	0	0
0.764706	0.769231																	0	0
0.928571	0.8																	0	0
1	0																	0	0
1	0																	0	0
0.8125	0.2																	0	0
0.909091	0.482759																	0	0
0.615385	0.1																	0	0
0.714286	0																	0	0
1	0.133333																	0	0
0.9375	0																	0	0
0.942857	0																	0	0
0.85	0																	0	0
0.924528	0.666667																	0	0
0.810345	0.72																	0	0
0.831579	0.911111																	0	0
0.717391	0.892857																	0	0
0.9	0.846154																	0	0
0.637255	0.233333																	0	0
0.698925	0.220339																	0	0
0.41573	0.230769																	0	0
0.492063	0.0357143																	0	0
0.5	0.0588235																	0	0
0.138462	0.8																	0	0
0.166667	0																	0	0
0.313725	0.158537																	0	0
0.292683	0.15625																	0	0
0.428571	0.0327869																	0	0
0.261905	0.316667																	0	0
0.268293	0.204545																	0	0
0.575	0.55814																	0	0
0.421053	0.380952																	0	0
0.636364	0.393939																	0	0
0.636364	0.416667																	0	0
0.678571	0.875																	0	0
0.166667	0.416667																	0	0
0.111111	0.875																	0	0
0.0555556	0.555556																	0	0
0.25	0																	0	0
0.0816327	0.0888889																	0	0
0.210526	0.1																	0	0
0.1875	0.0425532																	0	0
0.2	0.0625																	0	0
0.2	0.2																	0	0
0.266667	0.380952																	0	0
0.130435	0.272727																	0	0
0.2	0.153846																	0	0
0.1875	0.235294																	0	0
0.1875	0.333333																	0	0
0.148148	0.181818																	0	0
0.222222	0.384615																	0	0
0.3	0.875																	0	0
0.578947	0.8																	0	0
1	0.310345																	0	0
0.818182	0.15625																	0	0
0.0526316	0.05																	0	0
0.06	0.506494																	0	0
0.1	0.25																	0	0
0.846154	0																	0	0
0.451613	0																	0	0
0.1875	0																	0	0
0.813559	0.5																	0	0
0.9375	0.454545																	0	0
0.972973	0.166667																	0	0
0.931034	0.142857																	0	0
0.761905	0.375																	0	0
0.25	0																	0	0
1	0.125																	0	0
1	0.8																	0	0
0.714286	0.769231																	0	0
0.4	0																	0	0
1	0.0666667																	0	0
0.846154	0.266667																	0	0
0.458333	0																	0	0
0.75	0.833333																	0	0
1	0.942308																	0	0
0.652174	0.875																	0	0
0.0555556	0.866667																	0	0
0.583333	0.882353																	0	0
1	0.875																	0	0
1	0.866667																	0	0
0.8	0.882353																	0	0
0.9	0.942308																	0	0
1	0.875																	0	0
0.96875	0.866667																	0	0
1	0.882353																	0	0
0.95122	0.875																	0	0
0.906977	0.866667																	0	0
0.93617	0.882353																	0	0
0.939394	0																	0	0
0.913043	0.333333																	0	0
0.955224	0																	0	0
0.821429	0.25																	0	0
0.96875	0.478261																	0	0
0.857143	0.106383																	0	0
0.941176	0.1																	0	0
0.28	0.106383																	0	0
0.826087	0.1																	0	0
0.846154	0.0888889																	0	0
0.76	0.0666667																	0	0
0.365854	0.25																	0	0
0.418605	0.181818																	0	0
0.857143	0.162791																	0	0
0.717949	0.285714																	0	0
0.970588	0.185185																	0	0
0.909091	0.866667																	0	0
0.875	0.307692																	0	0
1	0.64																	0	0
0.923077	0.769231																	0	0
0.925926	0.0833333																	0	0
0.411765	0																	0	0
0.956522	0.346154																	0	0
1	0.111111																	0	0
1	0.866667																	0	0
1	0.0384615																	0	0
1	0.307692																	0	0
0.916667	0.418605																	0	0
0.6875	0.418605																	0	0
0.551724	0.8125																	0	0
0.666667	0.461538																	0	0
0.466667	0.214286																	0	0
1	0.666667																	0	0
0.5	0.106796																	0.5	0
0.181818	0.461538																	0	0
0.15942	0.214286																	0	0
0.2	0.805556																	0	0
0.8	0.25																	0	0
0.0862069	0																	0	0
0.5	0.2																	0	0
0.666667	0.777778																	0	0
0.25	0.538462																	0	0
0.5	0.416667																	0	0
0.641509	0.545455																	0	0
0.683333	0.833333																	0	0
0.428571	0.545455																	0	0
0.833333	0.9																	0	0
1	0.882353																	0	0
0.958333	0.0555556																	0	0
0.857143	0.0909091																	0	0
1	0.25																	0	0
0.96	0.0666667																	0	0
0.545455	0.37931																	0	0
0.631579	0.631579																	0	0
0.769231	0.535714																	0	0
0.48	0.826087																	0	0
0.230769	0.411765																	0	0
0.470588	0.846154																	0	0
0.314286	0.846154																	0	0
0.106383	0.8																	0	0
0.0869565	0.785714																	0	0
0.833333	0.5																	0	0
0.555556	0.833333																	0	0
0.3	0.878788																	0	0
0.4375	0.888889																	0	0
0.888889	0.285714																	0	0
0.8	0.586207																	0	0
0.818182	0.307692																	0	0
1	0.444444																	0	0
1	0.826087																	0	0
1	0.666667																	0	0
0.882353	0.666667																	0	0
0.916667	0.740741																	0	0
1	0.714286																	0	0
0.75	0.511628																	0	0
1	0.7																	0	0
0.625	0.296875																	0	0
1	0.672131																	0	0
0.866667	0.649123																	0	0
1	0.709677																	0	0
0.941176	0.354839																	0	0
0.869565	0.451613																	0	0
0.925926	0.225806																	0	0
1	0.0909091																	0	0
0.954545	0.0714286																	0	0
0.857143	0.0769231																	0	0
0.857143	0.142857																	0	0
0.909091	0.142857																	0	0
0.888889	0.333333																	0	0
0.928571	0.222222																	0	0
0.923077	0																	0	0
0.928571	0.8																	0	0
0.833333	0.8																	0	0
1	0.411765																	0	0
1	0.851852																	0	0
0.571429	0.823529																	0	0
0.73913	0.36																	0	0
0.731707	0.538462																	0	0
0.666667	0.75																	0	0
0.857143	0.88																	0	0
1	0.866667																	0	0
1	0.1																	0	0
0.75	0.833333																	0	0
1	0.702703																	0	0
1	0.894737																	0	0
0.833333	0.857143																	0	0
0.916667	0.833333																	0	0
0.842105	0.846154																	0	0
0.952381	0.0606061																	0	0
1	0.75																	0	0
0.846154	0.103448																	0	0
1	0.0606061																	0	0
0.894737	0.75																	0	0
0.882353	0.103448																	0	0
0.6875	0.0980392																	0	0
0.970588	0																	0	0
0.965517	0.833333																	0	0
0.71875	0.153846																	0	0
0.933333	0.0217391																	0	0
0.914286	0.136364																	0	0
0.97561	0																	0	0
0.938776	0.5																	0	0
0.804878	0.118421																	0	0
0.76087	0.16																	0	0
0.925926	0.142857																	0	0
0.5	0																	0	0
0.666667	0.285714																	0	0
0.470588	0.333333																	0	0
0.461538	0.5																	0	0
0.390244	0.16																	0	0
0.231884	0.0434783																	0	0
0.25	0.25																	0	0
0.256757	0.333333																	0	0
0.436782	0.111111																	0	0
0.418605	0																	0	0
0.356164	0																	0	0
0.309859	0.1875																	0	0
0.191176	0.0434783																	0	0
0.279412	0.285714																	0	0
0.227848	0.15																	0	0
0.350649	0.235294																	0	0
0.52	0.105263																	0	0
0.352113	0.888889																	0	0
0.861111	0.8																	0	0
0.871429	0.777778																	0	0
0.80303	0.888889																	0	0
0.863014	0.8																	0	0
0.5625	0.75																	0	0
0.833333	0.583333																	0	0
0.367347	0.823529																	0	0
0.205128	0.870968																	0	0
0.142857	0.892857																	0	0
0.157895	0.888889																	0	0
0.880952	0.4																	0	0
0.963636	0.162791																	0	0
0.851852	0.954545																	0	0
0.959596	0																	0	0
0.980583	0.2																	0	0
0.958333	0.291667																	0	0
0.911765	0.571429																	0	0
0.842105	0.272727																	0	0
0.981818	0.3																	0	0
0.481481	0.571429																	0	0
0.47541	0.272727																	0	0
0.855072	0.3																	0	0
0.844156	0.785714																	0	0
0.897436	0.205882																	0	0
0.902439	0																	0	0
0.842857	0.833333																	0	0
0.854839	0																	0	0
0.9	0.0612245																	0	0
0.642857	0.0576923																	0	0
0.885246	0.714286																	0	0
0.679245	0.833333																	0	0
0.833333	0.545455																	0	0
0.958333	0.625																	0	0
0.878788	0.222222																	0	0
0.6	0.25																	0	0
0.770833	0																	0	0
0.878378	0.666667																	0	0
0.65	0.625																	0	0
0.928571	0.2																	0	0
0.863636	0.727273																	0	0
0.538462	0																	0	0
0.636364	0																	0	0
0.2	0.153846																	0	0
0.777778	0.5																	0	0
0.588235	0.913043																	0	0
0.8125	0.954545																	0	0
0.357143	0.913043																	0	0
0.583333	0.954545																	0	0
0.933333	0.585366																	0	0
0.923077	0.878049																	0	0
1	0.5																	0	0
0.8	0.5																	0	0
1	0.4																	0	0
0.826087	0.5																	0	0
0.875	0.444444																	0	0
0.653846	0.444444																	0	0
0.8	0.380952																	0	0
0.955556	0.35																	0	0
0.894737	0.777778																	0	0
0.656716	0.918367																	0	0
0.483871	0.690909																	0	0
0.2	0.115789																	0	0
0.117647	0.2																	0	0
0.517857	0.25																	0	0
0.595745	0.944444																	0	0
0.764706	0.833333																	0	0
0.490909	0.9375																	0	0
0.640625	0																	0.444444	0
0.830508	0.909091																	0	0
0.980769	0.214286																	0	0
1	0																	0	0
0.83871	0.285714																	0	0
0.9	0.15																	0	0
0.909091	0.152174																	0	0
0.884615	0.234043																	0	0
0.6	0.6875																	0	0
0.533333	0.285714																	0	0
0.571429	0.411765																	0	0
1	0.5																	0	0
0.333333	0.846154																	0	0
0.483871	0.705882																	0	0
0.454545	0.5																	0	0
0.263158	0.5																	0	0
0.55	0																	0	0
0.2	0																	0	0
0.375	0.142857																	0	0
0.538462	0.0192308																	0	0
1	0.0196078																	0	0
1	0.0425532																	0	0
1	0.0434783																	0	0
0.25	0																	0	0
0.333333	0.0263158																	0	0
0.833333	0.121212																	0	0
0.5	0.0588235																	0.25	0
0.952381	0.08																	0	0
0.941176	0.0909091																	0	0
0.953125	0.0952381																	0	0
1	0.875																	0	0
[truncated: 494,318+ more rows]
