# Supplementary material for: Genome-wide analysis of DNA G-quadruplex motifs across 37 species provides insights into G4 evolution
Source: Commun Biol. 2021 Jan 22;4:98. doi: 10.1038/s42003-020-01643-4 (PMC7822830; doi:10.1038/s42003-020-01643-4)
Supplement: Supplementary file 5 — Supplementary Data 2 [file 42003_2020_1643_MOESM5_ESM.xlsx]

## Sheet: Sheet1
Supplementary Data 2 Results of functional enrichment of the genes bearing (G/C)3L1-7 motifs in the upstream 2kb regulatory region in 19 representative species
Phylogenetic group	Species	GO ID	Description	No. genes	P value	Corrected P value
Fungi	Saccharomyces cerevisiae
		GO:0004386	helicase activity	5	0.0027353	0.182199
		GO:0008026	ATP-dependent helicase activity	4	0.00467662	0.182199
		GO:0070035	purine NTP-dependent helicase activity	4	0.00467662	0.182199
		GO:0003825	alpha,alpha-trehalose-phosphate synthase (UDP-forming) activity	1	0.00941361	0.182199
		GO:0004146	dihydrofolate reductase activity	1	0.00941361	0.182199
		GO:0004739	pyruvate dehydrogenase (acetyl-transferring) activity	1	0.00941361	0.182199
		GO:0004810	tRNA adenylyltransferase activity	1	0.00941361	0.182199
		GO:0016308	1-phosphatidylinositol-4-phosphate 5-kinase activity	1	0.00941361	0.182199
		GO:0003676	nucleic acid binding	15	0.0166706	0.182199
		GO:0003989	acetyl-CoA carboxylase activity	1	0.0187404	0.182199
		GO:0004340	glucokinase activity	1	0.0187404	0.182199
		GO:0004367	glycerol-3-phosphate dehydrogenase [NAD+] activity	1	0.0187404	0.182199
		GO:0004738	pyruvate dehydrogenase activity	1	0.0187404	0.182199
		GO:0016307	phosphatidylinositol phosphate kinase activity	1	0.0187404	0.182199
		GO:0016421	CoA carboxylase activity	1	0.0187404	0.182199
		GO:0045309	protein phosphorylated amino acid binding	1	0.0187404	0.182199
		GO:0050815	phosphoserine binding	1	0.0187404	0.182199
		GO:0051864	histone demethylase activity (H3-K36 specific)	1	0.0187404	0.182199
		GO:0004525	ribonuclease III activity	1	0.0279813	0.196531
		GO:0016624	oxidoreductase activity, acting on the aldehyde or oxo group of donors, disulfide as acceptor	1	0.0279813	0.196531
		GO:0019904	protein domain specific binding	1	0.0279813	0.196531
		GO:0032296	double-stranded RNA-specific ribonuclease activity	1	0.0279813	0.196531
		GO:0032452	histone demethylase activity	1	0.0279813	0.196531
		GO:0051219	phosphoprotein binding	1	0.0279813	0.196531
		GO:0003678	DNA helicase activity	2	0.0280759	0.196531
		GO:0016706	oxidoreductase activity, acting on paired donors, with incorporation or reduction of molecular oxygen, 2-oxoglutarate as one donor, and incorporation of one atom each of oxygen into both donors	1	0.0371368	0.224102
		GO:0016885	ligase activity, forming carbon-carbon bonds	1	0.0371368	0.224102
		GO:0019789	SUMO transferase activity	1	0.0371368	0.224102
		GO:0032451	demethylase activity	1	0.0371368	0.224102
		GO:0016818	hydrolase activity, acting on acid anhydrides, in phosphorus-containing anhydrides	7	0.0458656	0.239114
		GO:0003923	GPI-anchor transamidase activity	1	0.046208	0.239114
		GO:0004075	biotin carboxylase activity	1	0.046208	0.239114
		GO:0004396	hexokinase activity	1	0.046208	0.239114
		GO:0016817	hydrolase activity, acting on acid anhydrides	7	0.0464564	0.239114
		GO:0001078	transcriptional repressor activity, RNA polymerase II core promoter proximal region sequence-specific binding	1	0.0640999	0.295197
		GO:0001227	transcriptional repressor activity, RNA polymerase II transcription regulatory region sequence-specific binding	1	0.0640999	0.295197
		GO:0016597	amino acid binding	1	0.0640999	0.295197
		GO:0030145	manganese ion binding	1	0.0640999	0.295197
		GO:0003723	RNA binding	7	0.0726685	0.297138
		GO:0031406	carboxylic acid binding	1	0.0729222	0.297138
		GO:0043177	organic acid binding	1	0.0729222	0.297138
		GO:0042623	ATPase activity, coupled	4	0.0746414	0.297138
		GO:0016787	hydrolase activity	12	0.0800898	0.297138
		GO:0003993	acid phosphatase activity	1	0.0816631	0.297138
		GO:0008320	protein transmembrane transporter activity	1	0.0816631	0.297138
		GO:0008519	ammonium transmembrane transporter activity	1	0.0816631	0.297138
		GO:0015450	P-P-bond-hydrolysis-driven protein transmembrane transporter activity	1	0.0816631	0.297138
		GO:0022884	macromolecule transmembrane transporter activity	1	0.0816631	0.297138
		GO:0036094	small molecule binding	13	0.0842028	0.297138
		GO:0008301	DNA binding, bending	1	0.0903232	0.297138
		GO:0051213	dioxygenase activity	1	0.0903232	0.297138
		GO:0017111	nucleoside-triphosphatase activity	6	0.0921651	0.297138
		GO:0016646	oxidoreductase activity, acting on the CH-NH group of donors, NAD or NADP as acceptor	1	0.0989034	0.297138
		GO:0035251	UDP-glucosyltransferase activity	1	0.0989034	0.297138
		GO:0070566	adenylyltransferase activity	1	0.107404	0.297138
		GO:0005524	ATP binding	9	0.109089	0.297138
		GO:0032559	adenyl ribonucleotide binding	9	0.109938	0.297138
		GO:0016462	pyrophosphatase activity	6	0.111476	0.297138
		GO:0030554	adenyl nucleotide binding	9	0.111647	0.297138
		GO:0001883	purine nucleoside binding	10	0.111652	0.297138
		GO:0032549	ribonucleoside binding	10	0.111652	0.297138
		GO:0032550	purine ribonucleoside binding	10	0.111652	0.297138
		GO:0035639	purine ribonucleoside triphosphate binding	10	0.111652	0.297138
		GO:0001882	nucleoside binding	10	0.112458	0.297138
		GO:0032555	purine ribonucleotide binding	10	0.112458	0.297138
		GO:0017076	purine nucleotide binding	10	0.114898	0.297138
		GO:0003746	translation elongation factor activity	1	0.124171	0.297138
		GO:0016645	oxidoreductase activity, acting on the CH-NH group of donors	1	0.124171	0.297138
		GO:0019200	carbohydrate kinase activity	1	0.124171	0.297138
		GO:0046527	glucosyltransferase activity	1	0.124171	0.297138
		GO:0003735	structural constituent of ribosome	4	0.125643	0.297138
		GO:0032553	ribonucleotide binding	10	0.12583	0.297138
		GO:0000166	nucleotide binding	12	0.128877	0.297138
		GO:1901265	nucleoside phosphate binding	12	0.128877	0.297138
		GO:0097367	carbohydrate derivative binding	10	0.131071	0.297138
		GO:0016887	ATPase activity	4	0.132249	0.297138
		GO:0004872	receptor activity	1	0.132439	0.297138
		GO:0060089	molecular transducer activity	1	0.132439	0.297138
		GO:1990837	sequence-specific double-stranded DNA binding	2	0.137057	0.303608
		GO:0030515	snoRNA binding	1	0.14063	0.303829
		GO:0042803	protein homodimerization activity	1	0.14063	0.303829
		GO:0043167	ion binding	17	0.145094	0.309651
		GO:0046914	transition metal ion binding	6	0.147971	0.309885
		GO:0016705	oxidoreductase activity, acting on paired donors, with incorporation or reduction of molecular oxygen	1	0.148745	0.309885
		GO:0001077	transcriptional activator activity, RNA polymerase II core promoter proximal region sequence-specific binding	1	0.156785	0.319039
		GO:0001228	transcriptional activator activity, RNA polymerase II transcription regulatory region sequence-specific binding	1	0.156785	0.319039
		GO:0004222	metalloendopeptidase activity	1	0.164751	0.328397
		GO:1901363	heterocyclic compound binding	19	0.167389	0.328397
		GO:0008270	zinc ion binding	5	0.17087	0.328397
		GO:0097159	organic cyclic compound binding	19	0.171917	0.328397
		GO:0042802	identical protein binding	1	0.172643	0.328397
		GO:0050661	NADP binding	1	0.172643	0.328397
		GO:0043168	anion binding	11	0.176927	0.328967
		GO:0000978	RNA polymerase II core promoter proximal region sequence-specific DNA binding	1	0.180462	0.328967
		GO:0008194	UDP-glycosyltransferase activity	1	0.180462	0.328967
		GO:0030246	carbohydrate binding	1	0.180462	0.328967
		GO:0016903	oxidoreductase activity, acting on the aldehyde or oxo group of donors	1	0.188209	0.336087
		GO:0019843	rRNA binding	1	0.188209	0.336087
		GO:0003688	DNA replication origin binding	1	0.203488	0.359701
		GO:0003690	double-stranded DNA binding	2	0.210929	0.365631
		GO:0051287	NAD binding	1	0.211021	0.365631
		GO:0003824	catalytic activity	23	0.213774	0.36677
		GO:0000977	RNA polymerase II regulatory region sequence-specific DNA binding	1	0.22588	0.383776
		GO:0000982	transcription factor activity, RNA polymerase II core promoter proximal region sequence-specific binding	1	0.233206	0.388676
		GO:0001012	RNA polymerase II regulatory region DNA binding	1	0.233206	0.388676
		GO:0000987	core promoter proximal region sequence-specific DNA binding	1	0.240464	0.396992
		GO:0001159	core promoter proximal region DNA binding	1	0.247655	0.405043
		GO:0050662	coenzyme binding	2	0.266898	0.427684
		GO:0003729	mRNA binding	1	0.26883	0.427684
		GO:0044822	poly(A) RNA binding	1	0.26883	0.427684
		GO:0005488	binding	28	0.282522	0.441595
		GO:0000976	transcription regulatory region sequence-specific DNA binding	1	0.282621	0.441595
		GO:0000981	RNA polymerase II transcription factor activity, sequence-specific DNA binding	1	0.289421	0.446789
		GO:0000975	regulatory region DNA binding	1	0.296157	0.446789
		GO:0008237	metallopeptidase activity	1	0.296157	0.446789
		GO:0044212	transcription regulatory region DNA binding	1	0.296157	0.446789
		GO:0005198	structural molecule activity	4	0.307559	0.455064
		GO:0001067	regulatory region nucleic acid binding	1	0.309444	0.455064
		GO:0004553	hydrolase activity, hydrolyzing O-glycosyl compounds	1	0.309444	0.455064
		GO:0008565	protein transporter activity	1	0.322484	0.47029
		GO:0046983	protein dimerization activity	1	0.328914	0.475702
		GO:0008135	translation factor activity, RNA binding	1	0.341594	0.489992
		GO:0016798	hydrolase activity, acting on glycosyl bonds	1	0.35404	0.50151
		GO:0016891	endoribonuclease activity, producing 5'-phosphomonoesters	1	0.360176	0.50151
		GO:0001071	nucleic acid binding transcription factor activity	2	0.361087	0.50151
		GO:0003700	transcription factor activity, sequence-specific DNA binding	2	0.361087	0.50151
		GO:0016491	oxidoreductase activity	4	0.379575	0.523036
		GO:0000287	magnesium ion binding	1	0.384155	0.525212
		GO:0016893	endonuclease activity, active with either ribo- or deoxyribonucleic acids and producing 5'-phosphomonoesters	1	0.395812	0.536955
		GO:0051082	unfolded protein binding	1	0.40156	0.540561
		GO:0004521	endoribonuclease activity	1	0.407254	0.544041
		GO:0019787	ubiquitin-like protein transferase activity	1	0.424018	0.562146
		GO:0046872	metal ion binding	7	0.439874	0.573448
		GO:0043565	sequence-specific DNA binding	2	0.441245	0.573448
		GO:0048037	cofactor binding	2	0.444475	0.573448
		GO:0003924	GTPase activity	1	0.445651	0.573448
		GO:0016879	ligase activity, forming carbon-nitrogen bonds	1	0.456167	0.582695
		GO:0043169	cation binding	7	0.478656	0.606344
		GO:0004540	ribonuclease activity	1	0.48161	0.606344
		GO:0016791	phosphatase activity	1	0.486557	0.608196
		GO:0016853	isomerase activity	1	0.491458	0.609965
		GO:0015399	primary active transmembrane transporter activity	1	0.515282	0.626211
		GO:0015405	P-P-bond-hydrolysis-driven transmembrane transporter activity	1	0.515282	0.626211
		GO:0016758	transferase activity, transferring hexosyl groups	1	0.515282	0.626211
		GO:0016773	phosphotransferase activity, alcohol group as acceptor	2	0.53062	0.640404
		GO:0016616	oxidoreductase activity, acting on the CH-OH group of donors, NAD or NADP as acceptor	1	0.546809	0.655422
		GO:0015077	monovalent inorganic cation transmembrane transporter activity	1	0.551146	0.656126
		GO:0016614	oxidoreductase activity, acting on CH-OH group of donors	1	0.555442	0.656773
		GO:0016301	kinase activity	2	0.575781	0.67238
		GO:0042578	phosphoric ester hydrolase activity	1	0.576326	0.67238
		GO:0004519	endonuclease activity	1	0.592339	0.675183
		GO:0005525	GTP binding	1	0.600121	0.675183
		GO:0016757	transferase activity, transferring glycosyl groups	1	0.600121	0.675183
		GO:0019001	guanyl nucleotide binding	1	0.600121	0.675183
		GO:0032561	guanyl ribonucleotide binding	1	0.600121	0.675183
		GO:0005515	protein binding	8	0.601878	0.675183
		GO:0004175	endopeptidase activity	1	0.615252	0.685791
		GO:0003677	DNA binding	4	0.640593	0.70797
		GO:0003674	molecular_function	13	0.643241	0.70797
		GO:0016772	transferase activity, transferring phosphorus-containing groups	3	0.651952	0.713072
		GO:0016779	nucleotidyltransferase activity	1	0.670367	0.725399
		GO:0022890	inorganic cation transmembrane transporter activity	1	0.673542	0.725399
		GO:0022804	active transmembrane transporter activity	1	0.676687	0.725399
		GO:0004518	nuclease activity	1	0.679803	0.725399
		GO:0016788	hydrolase activity, acting on ester bonds	2	0.69455	0.736644
		GO:0022891	substrate-specific transmembrane transporter activity	2	0.721204	0.757799
		GO:0016874	ligase activity	1	0.723157	0.757799
		GO:0008324	cation transmembrane transporter activity	1	0.728484	0.758838
		GO:0070011	peptidase activity, acting on L-amino acid peptides	1	0.760746	0.787755
		GO:0008233	peptidase activity	1	0.776531	0.79937
		GO:0022857	transmembrane transporter activity	2	0.788355	0.806796
		GO:0022892	substrate-specific transporter activity	2	0.800589	0.814552
		GO:0015075	ion transmembrane transporter activity	1	0.856235	0.866134
		GO:0005215	transporter activity	2	0.878231	0.88322
		GO:0016740	transferase activity	5	0.88322	0.88322
Protozoa	Dictyostelium discoideum
		GO:0004075	biotin carboxylase activity	2	0.000249081	0.0540506
		GO:0016879	ligase activity, forming carbon-nitrogen bonds	3	0.00253333	0.181725
		GO:0004540	ribonuclease activity	3	0.007542	0.181725
		GO:0098772	molecular function regulator	7	0.00807123	0.181725
		GO:0003952	NAD+ synthase (glutamine-hydrolyzing) activity	1	0.00921187	0.181725
		GO:0003960	NADPH:quinone reductase activity	1	0.00921187	0.181725
		GO:0003989	acetyl-CoA carboxylase activity	1	0.00921187	0.181725
		GO:0004310	farnesyl-diphosphate farnesyltransferase activity	1	0.00921187	0.181725
		GO:0043734	DNA-N1-methyladenine dioxygenase activity	1	0.00921187	0.181725
		GO:0051996	squalene synthase activity	1	0.00921187	0.181725
		GO:0070579	methylcytosine dioxygenase activity	1	0.00921187	0.181725
		GO:0031625	ubiquitin protein ligase binding	2	0.0129119	0.20706
		GO:0044389	ubiquitin-like protein ligase binding	2	0.0129119	0.20706
		GO:0030234	enzyme regulator activity	5	0.0133587	0.20706
		GO:1901981	phosphatidylinositol phosphate binding	2	0.0156707	0.21224
		GO:0016210	naringenin-chalcone synthase activity	1	0.0183402	0.21224
		GO:0031177	phosphopantetheine binding	1	0.0183402	0.21224
		GO:0004518	nuclease activity	4	0.0199417	0.21224
		GO:0019899	enzyme binding	4	0.0255953	0.21224
		GO:0004311	farnesyltranstransferase activity	1	0.0273858	0.21224
		GO:0004359	glutaminase activity	1	0.0273858	0.21224
		GO:0004523	RNA-DNA hybrid ribonuclease activity	1	0.0273858	0.21224
		GO:0008601	protein phosphatase type 2A regulator activity	1	0.0273858	0.21224
		GO:0016421	CoA carboxylase activity	1	0.0273858	0.21224
		GO:0016706	oxidoreductase activity, acting on paired donors, with incorporation or reduction of molecular oxygen, 2-oxoglutarate as one donor, and incorporation of one atom each of oxygen into both donors	1	0.0273858	0.21224
		GO:0016885	ligase activity, forming carbon-carbon bonds	1	0.0273858	0.21224
		GO:0017018	myosin phosphatase activity	1	0.0273858	0.21224
		GO:0035312	5'-3' exodeoxyribonuclease activity	1	0.0273858	0.21224
		GO:0008143	poly(A) binding	1	0.0363493	0.252501
		GO:0017091	AU-rich element binding	1	0.0363493	0.252501
		GO:0070717	poly-purine tract binding	1	0.0363493	0.252501
		GO:0061630	ubiquitin protein ligase activity	2	0.0387885	0.252501
		GO:0061659	ubiquitin-like protein ligase activity	2	0.0387885	0.252501
		GO:0003779	actin binding	4	0.0395624	0.252501
		GO:0008198	ferrous iron binding	1	0.0452315	0.254896
		GO:0008409	5'-3' exonuclease activity	1	0.0452315	0.254896
		GO:0016538	cyclin-dependent protein serine/threonine kinase regulator activity	1	0.0452315	0.254896
		GO:0035091	phosphatidylinositol binding	2	0.0452493	0.254896
		GO:0008092	cytoskeletal protein binding	5	0.0529244	0.254896
		GO:0004529	exodeoxyribonuclease activity	1	0.0540332	0.254896
		GO:0004866	endopeptidase inhibitor activity	1	0.0540332	0.254896
		GO:0015238	drug transmembrane transporter activity	1	0.0540332	0.254896
		GO:0016895	exodeoxyribonuclease activity, producing 5'-phosphomonoesters	1	0.0540332	0.254896
		GO:0030276	clathrin binding	1	0.0540332	0.254896
		GO:0090484	drug transporter activity	1	0.0540332	0.254896
		GO:0097602	cullin family protein binding	1	0.0540332	0.254896
		GO:0030414	peptidase inhibitor activity	1	0.062755	0.277915
		GO:0031624	ubiquitin conjugating enzyme binding	1	0.062755	0.277915
		GO:0044390	ubiquitin-like protein conjugating enzyme binding	1	0.062755	0.277915
		GO:0001646	cAMP receptor activity	1	0.0713976	0.288915
		GO:0003727	single-stranded RNA binding	1	0.0713976	0.288915
		GO:0005385	zinc ion transmembrane transporter activity	1	0.0713976	0.288915
		GO:0005546	phosphatidylinositol-4,5-bisphosphate binding	1	0.0713976	0.288915
		GO:0005543	phospholipid binding	2	0.0718959	0.288915
		GO:0001055	RNA polymerase II activity	1	0.0799618	0.289195
		GO:0005547	phosphatidylinositol-3,4,5-trisphosphate binding	1	0.0799618	0.289195
		GO:0008574	ATP-dependent microtubule motor activity, plus-end-directed	1	0.0799618	0.289195
		GO:0016884	carbon-nitrogen ligase activity, with glutamine as amido-N-donor	1	0.0799618	0.289195
		GO:0061135	endopeptidase regulator activity	1	0.0799618	0.289195
		GO:0072341	modified amino acid binding	1	0.0799618	0.289195
		GO:0043565	sequence-specific DNA binding	3	0.087342	0.304655
		GO:0061134	peptidase regulator activity	1	0.0884482	0.304655
		GO:1902936	phosphatidylinositol bisphosphate binding	1	0.0884482	0.304655
		GO:0016874	ligase activity	3	0.0909047	0.308224
		GO:0001054	RNA polymerase I activity	1	0.0968576	0.318456
		GO:0016655	oxidoreductase activity, acting on NAD(P)H, quinone or similar compound as acceptor	1	0.0968576	0.318456
		GO:0019888	protein phosphatase regulator activity	1	0.105191	0.335682
		GO:0030515	snoRNA binding	1	0.105191	0.335682
		GO:0001614	purinergic nucleotide receptor activity	1	0.113448	0.337236
		GO:0016502	nucleotide receptor activity	1	0.113448	0.337236
		GO:0016796	exonuclease activity, active with either ribo- or deoxyribonucleic acids and producing 5'-phosphomonoesters	1	0.113448	0.337236
		GO:0019208	phosphatase regulator activity	1	0.113448	0.337236
		GO:0035586	purinergic receptor activity	1	0.113448	0.337236
		GO:0015297	antiporter activity	1	0.12163	0.351917
		GO:0019887	protein kinase regulator activity	1	0.12163	0.351917
		GO:0001056	RNA polymerase III activity	1	0.129738	0.356527
		GO:0004857	enzyme inhibitor activity	1	0.129738	0.356527
		GO:0031683	G-protein beta/gamma-subunit complex binding	1	0.129738	0.356527
		GO:0008483	transaminase activity	1	0.137773	0.356527
		GO:0016769	transferase activity, transferring nitrogenous groups	1	0.137773	0.356527
		GO:0019207	kinase regulator activity	1	0.137773	0.356527
		GO:0032182	ubiquitin-like protein binding	1	0.137773	0.356527
		GO:0004519	endonuclease activity	2	0.138811	0.356527
		GO:0005488	binding	44	0.140794	0.356527
		GO:0008289	lipid binding	2	0.14514	0.356527
		GO:0003777	microtubule motor activity	1	0.145734	0.356527
		GO:0004722	protein serine/threonine phosphatase activity	1	0.145734	0.356527
		GO:0008536	Ran GTPase binding	1	0.145734	0.356527
		GO:0003677	DNA binding	6	0.14943	0.356527
		GO:0003676	nucleic acid binding	12	0.152461	0.356527
		GO:0001228	transcriptional activator activity, RNA polymerase II transcription regulatory region sequence-specific binding	1	0.153623	0.356527
		GO:0001664	G-protein coupled receptor binding	1	0.153623	0.356527
		GO:0004659	prenyltransferase activity	1	0.153623	0.356527
		GO:0016788	hydrolase activity, acting on ester bonds	5	0.15444	0.356527
		GO:0001085	RNA polymerase II transcription factor binding	1	0.16144	0.36116
		GO:0005484	SNAP receptor activity	1	0.16144	0.36116
		GO:0016891	endoribonuclease activity, producing 5'-phosphomonoesters	1	0.16144	0.36116
		GO:0016811	hydrolase activity, acting on carbon-nitrogen (but not peptide) bonds, in linear amides	1	0.176862	0.383791
		GO:0046915	transition metal ion transmembrane transporter activity	1	0.176862	0.383791
		GO:0051213	dioxygenase activity	1	0.176862	0.383791
		GO:0005102	receptor binding	1	0.184468	0.385788
		GO:0019842	vitamin binding	1	0.184468	0.385788
		GO:0005096	GTPase activator activity	2	0.187564	0.385788
		GO:0001071	nucleic acid binding transcription factor activity	2	0.190901	0.385788
		GO:0003700	transcription factor activity, sequence-specific DNA binding	2	0.190901	0.385788
		GO:0004842	ubiquitin-protein transferase activity	2	0.190901	0.385788
		GO:0000977	RNA polymerase II regulatory region sequence-specific DNA binding	1	0.192005	0.385788
		GO:0015291	secondary active transmembrane transporter activity	1	0.192005	0.385788
		GO:0030695	GTPase regulator activity	2	0.194247	0.386712
		GO:0001012	RNA polymerase II regulatory region DNA binding	1	0.199473	0.389363
		GO:0016893	endonuclease activity, active with either ribo- or deoxyribonucleic acids and producing 5'-phosphomonoesters	1	0.199473	0.389363
		GO:0060589	nucleoside-triphosphatase regulator activity	2	0.200962	0.389363
		GO:0019787	ubiquitin-like protein transferase activity	2	0.214472	0.411863
		GO:0005515	protein binding	18	0.222549	0.423624
		GO:0000976	transcription regulatory region sequence-specific DNA binding	1	0.228673	0.42412
		GO:0033218	amide binding	1	0.228673	0.42412
		GO:0072509	divalent inorganic cation transmembrane transporter activity	1	0.228673	0.42412
		GO:0003899	DNA-directed RNA polymerase activity	1	0.235808	0.429018
		GO:0004521	endoribonuclease activity	1	0.235808	0.429018
		GO:0097159	organic cyclic compound binding	23	0.239222	0.429018
		GO:1901363	heterocyclic compound binding	23	0.239222	0.429018
		GO:0004527	exonuclease activity	1	0.249883	0.444463
		GO:0008134	transcription factor binding	1	0.256824	0.449392
		GO:0034062	RNA polymerase activity	1	0.256824	0.449392
		GO:0005085	guanyl-nucleotide exchange factor activity	2	0.258866	0.449392
		GO:0004930	G-protein coupled receptor activity	1	0.263702	0.454154
		GO:0044877	macromolecular complex binding	3	0.269792	0.458547
		GO:0003774	motor activity	1	0.270518	0.458547
		GO:0008047	enzyme activator activity	2	0.272593	0.458547
		GO:0016651	oxidoreductase activity, acting on NAD(P)H	1	0.277271	0.46283
		GO:0008017	microtubule binding	1	0.283963	0.470382
		GO:0000981	RNA polymerase II transcription factor activity, sequence-specific DNA binding	1	0.290594	0.477719
		GO:0004536	deoxyribonuclease activity	1	0.303675	0.49547
		GO:0043168	anion binding	14	0.307094	0.497309
		GO:0003682	chromatin binding	1	0.316519	0.505034
		GO:0030170	pyridoxal phosphate binding	1	0.316519	0.505034
		GO:0015631	tubulin binding	1	0.322853	0.507675
		GO:1990837	sequence-specific double-stranded DNA binding	1	0.322853	0.507675
		GO:0016765	transferase activity, transferring alkyl or aryl (other than methyl) groups	1	0.329129	0.508885
		GO:0016810	hydrolase activity, acting on carbon-nitrogen (but not peptide) bonds	1	0.329129	0.508885
		GO:0000975	regulatory region DNA binding	1	0.335348	0.508885
		GO:0001067	regulatory region nucleic acid binding	1	0.335348	0.508885
		GO:0044212	transcription regulatory region DNA binding	1	0.335348	0.508885
		GO:0003674	molecular_function	13	0.342678	0.516396
		GO:0005089	Rho guanyl-nucleotide exchange factor activity	1	0.353667	0.529281
		GO:0032403	protein complex binding	2	0.377652	0.561305
		GO:0004888	transmembrane signaling receptor activity	1	0.394501	0.578424
		GO:0099600	transmembrane receptor activity	1	0.394501	0.578424
		GO:0005088	Ras guanyl-nucleotide exchange factor activity	1	0.416683	0.586976
		GO:0046873	metal ion transmembrane transporter activity	1	0.416683	0.586976
		GO:0003723	RNA binding	4	0.416977	0.586976
		GO:0001883	purine nucleoside binding	11	0.425947	0.586976
		GO:0032550	purine ribonucleoside binding	11	0.425947	0.586976
		GO:0035639	purine ribonucleoside triphosphate binding	11	0.425947	0.586976
		GO:0005525	GTP binding	3	0.42649	0.586976
		GO:0032549	ribonucleoside binding	11	0.429737	0.586976
		GO:0001882	nucleoside binding	11	0.431001	0.586976
		GO:0017016	Ras GTPase binding	1	0.432793	0.586976
		GO:0031267	small GTPase binding	1	0.432793	0.586976
		GO:0051020	GTPase binding	1	0.432793	0.586976
		GO:0032561	guanyl ribonucleotide binding	3	0.438837	0.590145
		GO:0019001	guanyl nucleotide binding	3	0.441295	0.590145
		GO:0003690	double-stranded DNA binding	1	0.443289	0.590145
		GO:0016740	transferase activity	11	0.449957	0.593151
		GO:0032555	purine ribonucleotide binding	11	0.45122	0.593151
		GO:0017076	purine nucleotide binding	11	0.453747	0.593151
		GO:0004721	phosphoprotein phosphatase activity	1	0.4687	0.605647
		GO:0032553	ribonucleotide binding	11	0.468888	0.605647
		GO:0038023	signaling receptor activity	1	0.483395	0.62069
		GO:0097367	carbohydrate derivative binding	11	0.490262	0.624278
		GO:0016705	oxidoreductase activity, acting on paired donors, with incorporation or reduction of molecular oxygen	1	0.492968	0.624278
		GO:0004871	signal transducer activity	2	0.500311	0.624278
		GO:0004872	receptor activity	1	0.502367	0.624278
		GO:0060089	molecular transducer activity	1	0.502367	0.624278
		GO:0016491	oxidoreductase activity	5	0.50345	0.624278
		GO:0005506	iron ion binding	1	0.516145	0.636383
		GO:0043167	ion binding	21	0.520265	0.637839
		GO:0005524	ATP binding	8	0.524407	0.639305
		GO:0036094	small molecule binding	13	0.530514	0.643138
		GO:0032559	adenyl ribonucleotide binding	8	0.549662	0.660653
		GO:0030554	adenyl nucleotide binding	8	0.551051	0.660653
		GO:0016779	nucleotidyltransferase activity	1	0.555265	0.662047
		GO:0022890	inorganic cation transmembrane transporter activity	1	0.598871	0.710136
		GO:0000166	nucleotide binding	12	0.614573	0.71726
		GO:1901265	nucleoside phosphate binding	12	0.614573	0.71726
		GO:0046914	transition metal ion binding	5	0.61715	0.71726
		GO:0016791	phosphatase activity	1	0.620853	0.71726
		GO:0046872	metal ion binding	10	0.621405	0.71726
		GO:0016747	transferase activity, transferring acyl groups other than amino-acyl groups	1	0.631395	0.724935
		GO:0043169	cation binding	10	0.63546	0.725762
		GO:0008270	zinc ion binding	4	0.641058	0.728322
		GO:0008324	cation transmembrane transporter activity	1	0.651621	0.736468
		GO:0005215	transporter activity	3	0.657757	0.739551
		GO:0022804	active transmembrane transporter activity	1	0.673841	0.753729
		GO:0004674	protein serine/threonine kinase activity	2	0.678927	0.755524
		GO:0030246	carbohydrate binding	1	0.685905	0.759395
		GO:0016746	transferase activity, transferring acyl groups	1	0.703183	0.773715
		GO:0008168	methyltransferase activity	1	0.70597	0.773715
		GO:0022857	transmembrane transporter activity	2	0.725293	0.789186
		GO:0016741	transferase activity, transferring one-carbon groups	1	0.72736	0.789186
		GO:0042578	phosphoric ester hydrolase activity	1	0.74239	0.801486
		GO:0015075	ion transmembrane transporter activity	1	0.761168	0.817691
		GO:0004672	protein kinase activity	2	0.769275	0.822328
		GO:0003924	GTPase activity	1	0.780687	0.830436
		GO:0048037	cofactor binding	1	0.806138	0.853326
		GO:0022891	substrate-specific transmembrane transporter activity	1	0.828677	0.872927
		GO:0016773	phosphotransferase activity, alcohol group as acceptor	2	0.846443	0.887334
		GO:0016772	transferase activity, transferring phosphorus-containing groups	3	0.857204	0.894294
		GO:0016301	kinase activity	2	0.885691	0.913787
		GO:0016787	hydrolase activity	8	0.888055	0.913787
		GO:0016887	ATPase activity	1	0.888521	0.913787
		GO:0022892	substrate-specific transporter activity	1	0.902529	0.923816
		GO:0017111	nucleoside-triphosphatase activity	2	0.916933	0.929344
		GO:0016462	pyrophosphatase activity	2	0.923254	0.929344
		GO:0016818	hydrolase activity, acting on acid anhydrides, in phosphorus-containing anhydrides	2	0.923254	0.929344
		GO:0016817	hydrolase activity, acting on acid anhydrides	2	0.925062	0.929344
		GO:0003824	catalytic activity	23	0.938943	0.938943
Platyhelminthes	Schistosoma mansoni
		GO:0004113	2',3'-cyclic-nucleotide 3'-phosphodiesterase activity	1	0.00386372	0.385659
		GO:0033743	peptide-methionine (R)-S-oxide reductase activity	1	0.00771318	0.385659
		GO:0016671	oxidoreductase activity, acting on a sulfur group of donors, disulfide as acceptor	1	0.0267485	0.602246
		GO:0030145	manganese ion binding	1	0.0305135	0.602246
		GO:0004112	cyclic-nucleotide phosphodiesterase activity	1	0.0491308	0.602246
		GO:0004722	protein serine/threonine phosphatase activity	1	0.0491308	0.602246
		GO:0001653	peptide receptor activity	1	0.0601369	0.602246
		GO:0008528	G-protein coupled peptide receptor activity	1	0.0601369	0.602246
		GO:0016667	oxidoreductase activity, acting on a sulfur group of donors	1	0.0601369	0.602246
		GO:0016788	hydrolase activity, acting on ester bonds	3	0.0643559	0.602246
		GO:0042578	phosphoric ester hydrolase activity	2	0.0876436	0.602246
		GO:0008081	phosphoric diester hydrolase activity	1	0.0924303	0.602246
		GO:0052689	carboxylic ester hydrolase activity	1	0.0959524	0.602246
		GO:0031625	ubiquitin protein ligase binding	1	0.0994614	0.602246
		GO:0044389	ubiquitin-like protein ligase binding	1	0.0994614	0.602246
		GO:0051082	unfolded protein binding	1	0.0994614	0.602246
		GO:0004197	cysteine-type endopeptidase activity	1	0.10644	0.602246
		GO:0005515	protein binding	10	0.110221	0.602246
		GO:0004252	serine-type endopeptidase activity	1	0.116812	0.602246
		GO:0004175	endopeptidase activity	2	0.121943	0.602246
		GO:0005249	voltage-gated potassium channel activity	1	0.140568	0.602246
		GO:0061630	ubiquitin protein ligase activity	1	0.147243	0.602246
		GO:0061659	ubiquitin-like protein ligase activity	1	0.147243	0.602246
		GO:0008236	serine-type peptidase activity	1	0.150562	0.602246
		GO:0017171	serine hydrolase activity	1	0.150562	0.602246
		GO:0000287	magnesium ion binding	1	0.160444	0.617092
		GO:0022843	voltage-gated cation channel activity	1	0.166971	0.618411
		GO:0005244	voltage-gated ion channel activity	1	0.183078	0.620877
		GO:0022832	voltage-gated channel activity	1	0.183078	0.620877
		GO:0005267	potassium channel activity	1	0.186263	0.620877
		GO:0015079	potassium ion transmembrane transporter activity	1	0.208231	0.656094
		GO:0004721	phosphoprotein phosphatase activity	1	0.223575	0.656094
		GO:0008234	cysteine-type peptidase activity	1	0.223575	0.656094
		GO:0070011	peptidase activity, acting on L-amino acid peptides	2	0.229562	0.656094
		GO:0000981	RNA polymerase II transcription factor activity, sequence-specific DNA binding	1	0.229633	0.656094
		GO:0004842	ubiquitin-protein transferase activity	1	0.241613	0.669018
		GO:0019787	ubiquitin-like protein transferase activity	1	0.247537	0.669018
		GO:0008233	peptidase activity	2	0.268779	0.707314
		GO:0022836	gated channel activity	1	0.312557	0.776094
		GO:0016791	phosphatase activity	1	0.31795	0.776094
		GO:0016787	hydrolase activity	5	0.319731	0.776094
		GO:0005261	cation channel activity	1	0.346898	0.776094
		GO:0004930	G-protein coupled receptor activity	1	0.349471	0.776094
		GO:0019899	enzyme binding	1	0.349471	0.776094
		GO:0015077	monovalent inorganic cation transmembrane transporter activity	1	0.424592	0.776094
		GO:0046873	metal ion transmembrane transporter activity	1	0.424592	0.776094
		GO:0004888	transmembrane signaling receptor activity	1	0.426871	0.776094
		GO:0005525	GTP binding	1	0.433659	0.776094
		GO:0005216	ion channel activity	1	0.435904	0.776094
		GO:0032561	guanyl ribonucleotide binding	1	0.438141	0.776094
		GO:0019001	guanyl nucleotide binding	1	0.440369	0.776094
		GO:0003735	structural constituent of ribosome	1	0.444801	0.776094
		GO:0003824	catalytic activity	10	0.446469	0.776094
		GO:0022838	substrate-specific channel activity	1	0.447004	0.776094
		GO:0001071	nucleic acid binding transcription factor activity	1	0.449199	0.776094
		GO:0003700	transcription factor activity, sequence-specific DNA binding	1	0.449199	0.776094
		GO:0015267	channel activity	1	0.453564	0.776094
		GO:0022803	passive transmembrane transporter activity	1	0.453564	0.776094
		GO:0038023	signaling receptor activity	1	0.457895	0.776094
		GO:0099600	transmembrane receptor activity	1	0.479067	0.784919
		GO:0016301	kinase activity	2	0.503238	0.784919
		GO:0022890	inorganic cation transmembrane transporter activity	1	0.517137	0.784919
		GO:0004872	receptor activity	1	0.5229	0.784919
		GO:0060089	molecular transducer activity	1	0.5229	0.784919
		GO:0004871	signal transducer activity	1	0.563199	0.784919
		GO:0008324	cation transmembrane transporter activity	1	0.573613	0.784919
		GO:0005198	structural molecule activity	1	0.575325	0.784919
		GO:0035639	purine ribonucleoside triphosphate binding	3	0.595146	0.784919
		GO:0001883	purine nucleoside binding	3	0.596076	0.784919
		GO:0032550	purine ribonucleoside binding	3	0.596076	0.784919
		GO:0016491	oxidoreductase activity	1	0.59862	0.784919
		GO:0032549	ribonucleoside binding	3	0.598857	0.784919
		GO:0001882	nucleoside binding	3	0.599782	0.784919
		GO:0032555	purine ribonucleotide binding	3	0.600706	0.784919
		GO:0016772	transferase activity, transferring phosphorus-containing groups	2	0.602281	0.784919
		GO:0017076	purine nucleotide binding	3	0.602549	0.784919
		GO:0032553	ribonucleotide binding	3	0.604388	0.784919
		GO:0097367	carbohydrate derivative binding	3	0.618019	0.792332
		GO:0015075	ion transmembrane transporter activity	1	0.674914	0.846829
		GO:0043168	anion binding	3	0.696045	0.846829
		GO:0022891	substrate-specific transmembrane transporter activity	1	0.710044	0.846829
		GO:0005524	ATP binding	2	0.720729	0.846829
		GO:0032559	adenyl ribonucleotide binding	2	0.724123	0.846829
		GO:0030554	adenyl nucleotide binding	2	0.724966	0.846829
		GO:0016740	transferase activity	3	0.745778	0.846829
		GO:0022857	transmembrane transporter activity	1	0.749912	0.846829
		GO:0000166	nucleotide binding	3	0.761851	0.846829
		GO:1901265	nucleoside phosphate binding	3	0.761851	0.846829
		GO:0022892	substrate-specific transporter activity	1	0.766865	0.846829
		GO:0046914	transition metal ion binding	1	0.767827	0.846829
		GO:0036094	small molecule binding	3	0.77151	0.846829
		GO:0003723	RNA binding	1	0.779083	0.846829
		GO:0005488	binding	14	0.807509	0.868289
		GO:0005215	transporter activity	1	0.827978	0.880828
		GO:0043167	ion binding	5	0.848973	0.893656
		GO:0046872	metal ion binding	2	0.894229	0.911646
		GO:1901363	heterocyclic compound binding	5	0.898353	0.911646
		GO:0043169	cation binding	2	0.900852	0.911646
		GO:0097159	organic cyclic compound binding	5	0.902529	0.911646
		GO:0003676	nucleic acid binding	2	0.947305	0.947305
Coelenterata	Nematostella vectensis
		GO:0003824	catalytic activity	1232	0.00023288	0.292498
		GO:0051032	nucleic acid transmembrane transporter activity	4	0.00248953	0.666654
		GO:0051033	RNA transmembrane transporter activity	4	0.00248953	0.666654
		GO:0043021	ribonucleoprotein complex binding	16	0.00262083	0.666654
		GO:0043022	ribosome binding	11	0.00401572	0.666654
		GO:0030234	enzyme regulator activity	75	0.00433825	0.666654
		GO:0015299	solute:proton antiporter activity	6	0.00553058	0.666654
		GO:0022884	macromolecule transmembrane transporter activity	7	0.00747182	0.666654
		GO:0019001	guanyl nucleotide binding	88	0.00767247	0.666654
		GO:0032561	guanyl ribonucleotide binding	88	0.00767247	0.666654
		GO:0016651	oxidoreductase activity, acting on NAD(P)H	19	0.00884055	0.666654
		GO:0005525	GTP binding	87	0.00916608	0.666654
		GO:0055103	ligase regulator activity	4	0.0102247	0.666654
		GO:0055106	ubiquitin-protein transferase regulator activity	4	0.0102247	0.666654
		GO:0097027	ubiquitin-protein transferase activator activity	4	0.0102247	0.666654
		GO:0016670	oxidoreductase activity, acting on a sulfur group of donors, oxygen as acceptor	3	0.0111494	0.666654
		GO:0043024	ribosomal small subunit binding	3	0.0111494	0.666654
		GO:0003727	single-stranded RNA binding	6	0.0112224	0.666654
		GO:0050997	quaternary ammonium group binding	6	0.0112224	0.666654
		GO:0044877	macromolecular complex binding	65	0.0184051	0.666654
		GO:0005506	iron ion binding	49	0.0229392	0.666654
		GO:0004553	hydrolase activity, hydrolyzing O-glycosyl compounds	34	0.0230589	0.666654
		GO:0016668	oxidoreductase activity, acting on a sulfur group of donors, NAD(P) as acceptor	4	0.0252454	0.666654
		GO:0016801	hydrolase activity, acting on ether bonds	4	0.0252454	0.666654
		GO:0008020	G-protein coupled photoreceptor activity	15	0.0270272	0.666654
		GO:0009881	photoreceptor activity	15	0.0270272	0.666654
		GO:0003725	double-stranded RNA binding	5	0.0310271	0.666654
		GO:0017016	Ras GTPase binding	22	0.0313216	0.666654
		GO:0031267	small GTPase binding	22	0.0313216	0.666654
		GO:0022804	active transmembrane transporter activity	74	0.0328183	0.666654
		GO:0016787	hydrolase activity	515	0.0333966	0.666654
		GO:0016887	ATPase activity	101	0.0335163	0.666654
		GO:0004252	serine-type endopeptidase activity	37	0.0353029	0.666654
		GO:0051020	GTPase binding	22	0.0368184	0.666654
		GO:0008420	CTD phosphatase activity	3	0.037129	0.666654
		GO:0010997	anaphase-promoting complex binding	3	0.037129	0.666654
		GO:0016639	oxidoreductase activity, acting on the CH-NH2 group of donors, NAD or NADP as acceptor	3	0.037129	0.666654
		GO:0047150	betaine-homocysteine S-methyltransferase activity	3	0.037129	0.666654
		GO:0032403	protein complex binding	43	0.0371639	0.666654
		GO:0019899	enzyme binding	48	0.037874	0.666654
		GO:0022840	leak channel activity	13	0.0422912	0.666654
		GO:0022841	potassium ion leak channel activity	13	0.0422912	0.666654
		GO:0022842	narrow pore channel activity	13	0.0422912	0.666654
		GO:0098772	molecular function regulator	90	0.0447028	0.666654
		GO:0008047	enzyme activator activity	30	0.0457508	0.666654
		GO:0004565	beta-galactosidase activity	4	0.0485797	0.666654
		GO:0008574	ATP-dependent microtubule motor activity, plus-end-directed	4	0.0485797	0.666654
		GO:0015926	glucosidase activity	4	0.0485797	0.666654
		GO:0016832	aldehyde-lyase activity	4	0.0485797	0.666654
		GO:0031683	G-protein beta/gamma-subunit complex binding	4	0.0485797	0.666654
		GO:0016491	oxidoreductase activity	195	0.049361	0.666654
		GO:1901981	phosphatidylinositol phosphate binding	6	0.0494293	0.666654
		GO:0000900	translation repressor activity, nucleic acid binding	2	0.0499203	0.666654
		GO:0003730	mRNA 3'-UTR binding	2	0.0499203	0.666654
		GO:0003875	ADP-ribosylarginine hydrolase activity	2	0.0499203	0.666654
		GO:0003938	IMP dehydrogenase activity	2	0.0499203	0.666654
		GO:0004064	arylesterase activity	2	0.0499203	0.666654
		GO:0004332	fructose-bisphosphate aldolase activity	2	0.0499203	0.666654
		GO:0004647	phosphoserine phosphatase activity	2	0.0499203	0.666654
		GO:0004791	thioredoxin-disulfide reductase activity	2	0.0499203	0.666654
		GO:0005307	choline:sodium symporter activity	2	0.0499203	0.666654
		GO:0005391	sodium:potassium-exchanging ATPase activity	2	0.0499203	0.666654
		GO:0008556	potassium-transporting ATPase activity	2	0.0499203	0.666654
		GO:0008808	cardiolipin synthase activity	2	0.0499203	0.666654
		GO:0015220	choline transmembrane transporter activity	2	0.0499203	0.666654
		GO:0016530	metallochaperone activity	2	0.0499203	0.666654
		GO:0016531	copper chaperone activity	2	0.0499203	0.666654
		GO:0016972	thiol oxidase activity	2	0.0499203	0.666654
		GO:0030371	translation repressor activity	2	0.0499203	0.666654
		GO:0030572	phosphatidyltransferase activity	2	0.0499203	0.666654
		GO:0033265	choline binding	2	0.0499203	0.666654
		GO:0033592	RNA strand annealing activity	2	0.0499203	0.666654
		GO:0034057	RNA strand-exchange activity	2	0.0499203	0.666654
		GO:0035252	UDP-xylosyltransferase activity	2	0.0499203	0.666654
		GO:0042285	xylosyltransferase activity	2	0.0499203	0.666654
		GO:0045182	translation regulator activity	2	0.0499203	0.666654
		GO:0070042	rRNA (uridine-N3-)-methyltransferase activity	2	0.0499203	0.666654
		GO:0070290	N-acylphosphatidylethanolamine-specific phospholipase D activity	2	0.0499203	0.666654
		GO:0090079	translation regulator activity, nucleic acid binding	2	0.0499203	0.666654
		GO:0097617	annealing activity	2	0.0499203	0.666654
		GO:0046906	tetrapyrrole binding	42	0.050057	0.666654
		GO:0008199	ferric iron binding	5	0.0508318	0.666654
		GO:0016641	oxidoreductase activity, acting on the CH-NH2 group of donors, oxygen as acceptor	5	0.0508318	0.666654
		GO:0008092	cytoskeletal protein binding	59	0.0524014	0.666654
		GO:0008395	steroid hydroxylase activity	8	0.0580461	0.666654
		GO:0016638	oxidoreductase activity, acting on the CH-NH2 group of donors	8	0.0580461	0.666654
		GO:0000166	nucleotide binding	427	0.0588738	0.666654
		GO:1901265	nucleoside phosphate binding	427	0.0588738	0.666654
		GO:0016798	hydrolase activity, acting on glycosyl bonds	39	0.0605531	0.666654
		GO:0036094	small molecule binding	444	0.0636398	0.666654
		GO:0004175	endopeptidase activity	112	0.0642151	0.666654
		GO:0004857	enzyme inhibitor activity	31	0.0653919	0.666654
		GO:0020037	heme binding	40	0.0665671	0.666654
		GO:0019887	protein kinase regulator activity	12	0.0721479	0.666654
		GO:0043168	anion binding	423	0.0757605	0.666654
		GO:0004176	ATP-dependent peptidase activity	5	0.0764704	0.666654
		GO:0009982	pseudouridine synthase activity	5	0.0764704	0.666654
		GO:0016763	transferase activity, transferring pentosyl groups	13	0.0768258	0.666654
		GO:0003785	actin monomer binding	3	0.0774856	0.666654
		GO:0004566	beta-glucuronidase activity	3	0.0774856	0.666654
		GO:0004573	mannosyl-oligosaccharide glucosidase activity	3	0.0774856	0.666654
		GO:0005248	voltage-gated sodium channel activity	3	0.0774856	0.666654
		GO:0008312	7S RNA binding	3	0.0774856	0.666654
		GO:0008898	S-adenosylmethionine-homocysteine S-methyltransferase activity	3	0.0774856	0.666654
		GO:0016436	rRNA (uridine) methyltransferase activity	3	0.0774856	0.666654
		GO:0060589	nucleoside-triphosphatase regulator activity	25	0.0782396	0.666654
		GO:0042165	neurotransmitter binding	4	0.080297	0.666654
		GO:0042166	acetylcholine binding	4	0.080297	0.666654
		GO:0048038	quinone binding	4	0.080297	0.666654
		GO:0003723	RNA binding	110	0.0805815	0.666654
		GO:0015399	primary active transmembrane transporter activity	33	0.0808799	0.666654
		GO:0015405	P-P-bond-hydrolysis-driven transmembrane transporter activity	33	0.0808799	0.666654
		GO:0005096	GTPase activator activity	22	0.0854024	0.666654
		GO:0070006	metalloaminopeptidase activity	7	0.0855515	0.666654
		GO:0015078	hydrogen ion transmembrane transporter activity	16	0.086924	0.666654
		GO:0019207	kinase regulator activity	12	0.0870762	0.666654
		GO:0030695	GTPase regulator activity	24	0.0871537	0.666654
		GO:0004497	monooxygenase activity	30	0.0892356	0.666654
		GO:0035091	phosphatidylinositol binding	18	0.0912832	0.666654
		GO:0046914	transition metal ion binding	246	0.0914671	0.666654
		GO:0004889	acetylcholine-activated cation-selective channel activity	10	0.0928766	0.666654
		GO:0000049	tRNA binding	6	0.0961742	0.666654
		GO:0017137	Rab GTPase binding	11	0.0989059	0.666654
		GO:0042623	ATPase activity, coupled	69	0.102374	0.666654
		GO:0032555	purine ribonucleotide binding	337	0.107176	0.666654
		GO:0042626	ATPase activity, coupled to transmembrane movement of substances	31	0.108057	0.666654
		GO:0008017	microtubule binding	27	0.10912	0.666654
		GO:0035639	purine ribonucleoside triphosphate binding	335	0.109233	0.666654
		GO:0004722	protein serine/threonine phosphatase activity	7	0.110369	0.666654
		GO:0017076	purine nucleotide binding	337	0.112896	0.666654
		GO:0016740	transferase activity	390	0.113752	0.666654
		GO:0001883	purine nucleoside binding	335	0.115045	0.666654
		GO:0032550	purine ribonucleoside binding	335	0.115045	0.666654
		GO:0008252	nucleotidase activity	4	0.119713	0.666654
		GO:0031369	translation initiation factor binding	4	0.119713	0.666654
		GO:0035254	glutamate receptor binding	4	0.119713	0.666654
		GO:0043178	alcohol binding	4	0.119713	0.666654
		GO:0043138	3'-5' DNA helicase activity	8	0.120818	0.666654
		GO:0008236	serine-type peptidase activity	39	0.121443	0.666654
		GO:0017171	serine hydrolase activity	39	0.121443	0.666654
		GO:0032549	ribonucleoside binding	336	0.123009	0.666654
		GO:0004860	protein kinase inhibitor activity	6	0.125974	0.666654
		GO:0016722	oxidoreductase activity, oxidizing metal ions	6	0.125974	0.666654
		GO:0016780	phosphotransferase activity, for other substituted phosphate groups	6	0.125974	0.666654
		GO:0019210	kinase inhibitor activity	6	0.125974	0.666654
		GO:0001882	nucleoside binding	336	0.126129	0.666654
		GO:0097367	carbohydrate derivative binding	352	0.126214	0.666654
		GO:0003873	6-phosphofructo-2-kinase activity	2	0.127462	0.666654
		GO:0003964	RNA-directed DNA polymerase activity	2	0.127462	0.666654
		GO:0004013	adenosylhomocysteinase activity	2	0.127462	0.666654
		GO:0004128	cytochrome-b5 reductase activity, acting on NAD(P)H	2	0.127462	0.666654
		GO:0004613	phosphoenolpyruvate carboxykinase (GTP) activity	2	0.127462	0.666654
		GO:0004668	protein-arginine deiminase activity	2	0.127462	0.666654
		GO:0004826	phenylalanine-tRNA ligase activity	2	0.127462	0.666654
		GO:0004856	xylulokinase activity	2	0.127462	0.666654
		GO:0008131	primary amine oxidase activity	2	0.127462	0.666654
		GO:0008443	phosphofructokinase activity	2	0.127462	0.666654
		GO:0008453	alanine-glyoxylate transaminase activity	2	0.127462	0.666654
		GO:0008476	protein-tyrosine sulfotransferase activity	2	0.127462	0.666654
		GO:0008488	gamma-glutamyl carboxylase activity	2	0.127462	0.666654
		GO:0016802	trialkylsulfonium hydrolase activity	2	0.127462	0.666654
		GO:0016803	ether hydrolase activity	2	0.127462	0.666654
		GO:0032217	riboflavin transporter activity	2	0.127462	0.666654
		GO:0034979	NAD-dependent protein deacetylase activity	2	0.127462	0.666654
		GO:0035598	N6-threonylcarbomyladenosine methylthiotransferase activity	2	0.127462	0.666654
		GO:0046921	alpha-(1->6)-fucosyltransferase activity	2	0.127462	0.666654
		GO:0051117	ATPase binding	2	0.127462	0.666654
		GO:0070273	phosphatidylinositol-4-phosphate binding	2	0.127462	0.666654
		GO:0070530	K63-linked polyubiquitin binding	2	0.127462	0.666654
		GO:0015631	tubulin binding	32	0.128345	0.666654
		GO:0015291	secondary active transmembrane transporter activity	41	0.128625	0.666654
		GO:0016820	hydrolase activity, acting on acid anhydrides, catalyzing transmembrane movement of substances	31	0.129231	0.666654
		GO:0019213	deacetylase activity	3	0.129726	0.666654
		GO:0031072	heat shock protein binding	3	0.129726	0.666654
		GO:0043023	ribosomal large subunit binding	3	0.129726	0.666654
		GO:0008146	sulfotransferase activity	15	0.130176	0.666654
		GO:0008289	lipid binding	39	0.131104	0.666654
		GO:0003779	actin binding	24	0.133937	0.666654
		GO:0052689	carboxylic ester hydrolase activity	23	0.13428	0.666654
		GO:0016776	phosphotransferase activity, phosphate group as acceptor	10	0.134541	0.666654
		GO:0032553	ribonucleotide binding	339	0.135388	0.666654
		GO:0015347	sodium-independent organic anion transmembrane transporter activity	7	0.138543	0.666654
		GO:0004322	ferroxidase activity	5	0.144223	0.666654
		GO:0016724	oxidoreductase activity, oxidizing metal ions, oxygen as acceptor	5	0.144223	0.666654
		GO:0015932	nucleobase-containing compound transmembrane transporter activity	8	0.147457	0.666654
		GO:0048037	cofactor binding	69	0.151442	0.666654
		GO:0005507	copper ion binding	9	0.153878	0.666654
		GO:0003840	gamma-glutamyltransferase activity	6	0.159641	0.666654
		GO:0019900	kinase binding	6	0.159641	0.666654
		GO:0071949	FAD binding	6	0.159641	0.666654
		GO:0016817	hydrolase activity, acting on acid anhydrides	159	0.161332	0.666654
		GO:0004177	aminopeptidase activity	12	0.164255	0.666654
		GO:0003924	GTPase activity	31	0.165413	0.666654
		GO:0043492	ATPase activity, coupled to movement of substances	31	0.165413	0.666654
		GO:0016813	hydrolase activity, acting on carbon-nitrogen (but not peptide) bonds, in linear amidines	4	0.165634	0.666654
		GO:0009378	four-way junction helicase activity	7	0.169805	0.666654
		GO:0043140	ATP-dependent 3'-5' DNA helicase activity	7	0.169805	0.666654
		GO:0016705	oxidoreductase activity, acting on paired donors, with incorporation or reduction of molecular oxygen	41	0.170118	0.666654
		GO:0016818	hydrolase activity, acting on acid anhydrides, in phosphorus-containing anhydrides	157	0.170371	0.666654
		GO:0004842	ubiquitin-protein transferase activity	44	0.174785	0.666654
		GO:0022857	transmembrane transporter activity	231	0.17493	0.666654
		GO:0017111	nucleoside-triphosphatase activity	151	0.176093	0.666654
		GO:0019787	ubiquitin-like protein transferase activity	46	0.181183	0.666654
		GO:0016755	transferase activity, transferring amino-acyl groups	9	0.181329	0.666654
		GO:0016791	phosphatase activity	45	0.183544	0.666654
		GO:0030246	carbohydrate binding	100	0.185396	0.666654
		GO:0016830	carbon-carbon lyase activity	15	0.188006	0.666654
		GO:0001517	N-acetylglucosamine 6-O-sulfotransferase activity	3	0.190585	0.666654
		GO:0003918	DNA topoisomerase type II (ATP-hydrolyzing) activity	3	0.190585	0.666654
		GO:0004045	aminoacyl-tRNA hydrolase activity	3	0.190585	0.666654
		GO:0008253	5'-nucleotidase activity	3	0.190585	0.666654
		GO:0016628	oxidoreductase activity, acting on the CH-CH group of donors, NAD or NADP as acceptor	3	0.190585	0.666654
		GO:0016653	oxidoreductase activity, acting on NAD(P)H, heme protein as acceptor	3	0.190585	0.666654
		GO:0061505	DNA topoisomerase II activity	3	0.190585	0.666654
		GO:0070566	adenylyltransferase activity	3	0.190585	0.666654
		GO:0016462	pyrophosphatase activity	155	0.197553	0.666654
		GO:0016853	isomerase activity	34	0.198698	0.666654
		GO:0008237	metallopeptidase activity	66	0.201756	0.666654
		GO:0003993	acid phosphatase activity	7	0.2038	0.666654
		GO:0005484	SNAP receptor activity	7	0.2038	0.666654
		GO:0015298	solute:cation antiporter activity	7	0.2038	0.666654
		GO:0016769	transferase activity, transferring nitrogenous groups	7	0.2038	0.666654
		GO:0016782	transferase activity, transferring sulfur-containing groups	18	0.204862	0.666654
		GO:0016741	transferase activity, transferring one-carbon groups	49	0.206843	0.666654
		GO:0051539	4 iron, 4 sulfur cluster binding	8	0.208182	0.666654
		GO:0015297	antiporter activity	15	0.209659	0.666654
		GO:0008565	protein transporter activity	14	0.2109	0.666654
		GO:0008235	metalloexopeptidase activity	13	0.211871	0.666654
		GO:0004180	carboxypeptidase activity	10	0.212137	0.666654
		GO:0004435	phosphatidylinositol phospholipase C activity	4	0.216584	0.666654
		GO:0004568	chitinase activity	4	0.216584	0.666654
		GO:0004659	prenyltransferase activity	4	0.216584	0.666654
		GO:0015925	galactosidase activity	4	0.216584	0.666654
		GO:0016725	oxidoreductase activity, acting on CH or CH2 groups	4	0.216584	0.666654
		GO:0003884	D-amino-acid oxidase activity	2	0.217795	0.666654
		GO:0003917	DNA topoisomerase type I activity	2	0.217795	0.666654
		GO:0004616	phosphogluconate dehydrogenase (decarboxylating) activity	2	0.217795	0.666654
		GO:0004814	arginine-tRNA ligase activity	2	0.217795	0.666654
		GO:0004854	xanthine dehydrogenase activity	2	0.217795	0.666654
		GO:0005355	glucose transmembrane transporter activity	2	0.217795	0.666654
		GO:0008479	queuine tRNA-ribosyltransferase activity	2	0.217795	0.666654
		GO:0015149	hexose transmembrane transporter activity	2	0.217795	0.666654
		GO:0015238	drug transmembrane transporter activity	2	0.217795	0.666654
		GO:0015377	cation:chloride symporter activity	2	0.217795	0.666654
		GO:0016150	translation release factor activity, codon nonspecific	2	0.217795	0.666654
		GO:0016726	oxidoreductase activity, acting on CH or CH2 groups, NAD or NADP as acceptor	2	0.217795	0.666654
		GO:0016756	glutathione gamma-glutamylcysteinyltransferase activity	2	0.217795	0.666654
		GO:0017089	glycolipid transporter activity	2	0.217795	0.666654
		GO:0017091	AU-rich element binding	2	0.217795	0.666654
		GO:0017169	CDP-alcohol phosphatidyltransferase activity	2	0.217795	0.666654
		GO:0019789	SUMO transferase activity	2	0.217795	0.666654
		GO:0030619	U1 snRNA binding	2	0.217795	0.666654
		GO:0031593	polyubiquitin binding	2	0.217795	0.666654
		GO:0033558	protein deacetylase activity	2	0.217795	0.666654
		GO:0035596	methylthiotransferase activity	2	0.217795	0.666654
		GO:0042500	aspartic endopeptidase activity, intramembrane cleaving	2	0.217795	0.666654
		GO:0043047	single-stranded telomeric DNA binding	2	0.217795	0.666654
		GO:0050497	transferase activity, transferring alkylthio groups	2	0.217795	0.666654
		GO:0051183	vitamin transporter activity	2	0.217795	0.666654
		GO:0051861	glycolipid binding	2	0.217795	0.666654
		GO:0098847	sequence-specific single stranded DNA binding	2	0.217795	0.666654
		GO:0008168	methyltransferase activity	45	0.218573	0.666654
		GO:0000246	delta24(24-1) sterol reductase activity	1	0.223456	0.666654
		GO:0000309	nicotinamide-nucleotide adenylyltransferase activity	1	0.223456	0.666654
		GO:0000386	second spliceosomal transesterification activity	1	0.223456	0.666654
		GO:0000991	transcription factor activity, core RNA polymerase II binding	1	0.223456	0.666654
		GO:0001735	prenylcysteine oxidase activity	1	0.223456	0.666654
		GO:0001965	G-protein alpha-subunit binding	1	0.223456	0.666654
		GO:0002039	p53 binding	1	0.223456	0.666654
		GO:0002083	4-hydroxybenzoate decaprenyltransferase activity	1	0.223456	0.666654
		GO:0002094	polyprenyltransferase activity	1	0.223456	0.666654
		GO:0002196	Ser-tRNA(Ala) hydrolase activity	1	0.223456	0.666654
		GO:0003810	protein-glutamine gamma-glutamyltransferase activity	1	0.223456	0.666654
		GO:0003870	5-aminolevulinate synthase activity	1	0.223456	0.666654
		GO:0003876	AMP deaminase activity	1	0.223456	0.666654
		GO:0003878	ATP citrate synthase activity	1	0.223456	0.666654
		GO:0003920	GMP reductase activity	1	0.223456	0.666654
		GO:0003956	NAD(P)+-protein-arginine ADP-ribosyltransferase activity	1	0.223456	0.666654
		GO:0003979	UDP-glucose 6-dehydrogenase activity	1	0.223456	0.666654
		GO:0003998	acylphosphatase activity	1	0.223456	0.666654
		GO:0003999	adenine phosphoribosyltransferase activity	1	0.223456	0.666654
		GO:0004014	adenosylmethionine decarboxylase activity	1	0.223456	0.666654
		GO:0004020	adenylylsulfate kinase activity	1	0.223456	0.666654
		GO:0004034	aldose 1-epimerase activity	1	0.223456	0.666654
		GO:0004038	allantoinase activity	1	0.223456	0.666654
		GO:0004055	argininosuccinate synthase activity	1	0.223456	0.666654
		GO:0004077	biotin-[acetyl-CoA-carboxylase] ligase activity	1	0.223456	0.666654
		GO:0004160	dihydroxy-acid dehydratase activity	1	0.223456	0.666654
		GO:0004305	ethanolamine kinase activity	1	0.223456	0.666654
		GO:0004311	farnesyltranstransferase activity	1	0.223456	0.666654
		GO:0004362	glutathione-disulfide reductase activity	1	0.223456	0.666654
		GO:0004365	glyceraldehyde-3-phosphate dehydrogenase (NAD+) (phosphorylating) activity	1	0.223456	0.666654
		GO:0004371	glycerone kinase activity	1	0.223456	0.666654
		GO:0004373	glycogen (starch) synthase activity	1	0.223456	0.666654
		GO:0004452	isopentenyl-diphosphate delta-isomerase activity	1	0.223456	0.666654
		GO:0004463	leukotriene-A4 hydrolase activity	1	0.223456	0.666654
		GO:0004482	mRNA (guanine-N7-)-methyltransferase activity	1	0.223456	0.666654
		GO:0004494	methylmalonyl-CoA mutase activity	1	0.223456	0.666654
		GO:0004512	inositol-3-phosphate synthase activity	1	0.223456	0.666654
		GO:0004515	nicotinate-nucleotide adenylyltransferase activity	1	0.223456	0.666654
		GO:0004516	nicotinate phosphoribosyltransferase activity	1	0.223456	0.666654
		GO:0004556	alpha-amylase activity	1	0.223456	0.666654
		GO:0004585	ornithine carbamoyltransferase activity	1	0.223456	0.666654
		GO:0004587	ornithine-oxo-acid transaminase activity	1	0.223456	0.666654
		GO:0004617	phosphoglycerate dehydrogenase activity	1	0.223456	0.666654
		GO:0004631	phosphomevalonate kinase activity	1	0.223456	0.666654
		GO:0004641	phosphoribosylformylglycinamidine cyclo-ligase activity	1	0.223456	0.666654
		GO:0004648	O-phospho-L-serine:2-oxoglutarate aminotransferase activity	1	0.223456	0.666654
		GO:0004726	non-membrane spanning protein tyrosine phosphatase activity	1	0.223456	0.666654
		GO:0004738	pyruvate dehydrogenase activity	1	0.223456	0.666654
		GO:0004739	pyruvate dehydrogenase (acetyl-transferring) activity	1	0.223456	0.666654
		GO:0004743	pyruvate kinase activity	1	0.223456	0.666654
		GO:0004779	sulfate adenylyltransferase activity	1	0.223456	0.666654
		GO:0004781	sulfate adenylyltransferase (ATP) activity	1	0.223456	0.666654
		GO:0004793	threonine aldolase activity	1	0.223456	0.666654
		GO:0004798	thymidylate kinase activity	1	0.223456	0.666654
		GO:0004816	asparagine-tRNA ligase activity	1	0.223456	0.666654
		GO:0004819	glutamine-tRNA ligase activity	1	0.223456	0.666654
		GO:0004851	uroporphyrin-III C-methyltransferase activity	1	0.223456	0.666654
		GO:0004972	NMDA glutamate receptor activity	1	0.223456	0.666654
		GO:0004995	tachykinin receptor activity	1	0.223456	0.666654
		GO:0005078	MAP-kinase scaffold activity	1	0.223456	0.666654
		GO:0005094	Rho GDP-dissociation inhibitor activity	1	0.223456	0.666654
		GO:0008022	protein C-terminus binding	1	0.223456	0.666654
		GO:0008108	UDP-glucose:hexose-1-phosphate uridylyltransferase activity	1	0.223456	0.666654
		GO:0008373	sialyltransferase activity	1	0.223456	0.666654
		GO:0008418	protein-N-terminal asparagine amidohydrolase activity	1	0.223456	0.666654
		GO:0008441	3'(2'),5'-bisphosphate nucleotidase activity	1	0.223456	0.666654
		GO:0008442	3-hydroxyisobutyrate dehydrogenase activity	1	0.223456	0.666654
		GO:0008448	N-acetylglucosamine-6-phosphate deacetylase activity	1	0.223456	0.666654
		GO:0008478	pyridoxal kinase activity	1	0.223456	0.666654
		GO:0008495	protoheme IX farnesyltransferase activity	1	0.223456	0.666654
		GO:0008531	riboflavin kinase activity	1	0.223456	0.666654
		GO:0008703	5-amino-6-(5-phosphoribosylamino)uracil reductase activity	1	0.223456	0.666654
		GO:0008732	L-allo-threonine aldolase activity	1	0.223456	0.666654
		GO:0008796	bis(5'-nucleosyl)-tetraphosphatase activity	1	0.223456	0.666654
		GO:0008839	4-hydroxy-tetrahydrodipicolinate reductase	1	0.223456	0.666654
		GO:0009045	xylose isomerase activity	1	0.223456	0.666654
		GO:0015037	peptide disulfide oxidoreductase activity	1	0.223456	0.666654
		GO:0015038	glutathione disulfide oxidoreductase activity	1	0.223456	0.666654
		GO:0015067	amidinotransferase activity	1	0.223456	0.666654
		GO:0015086	cadmium ion transmembrane transporter activity	1	0.223456	0.666654
		GO:0015197	peptide transporter activity	1	0.223456	0.666654
		GO:0015292	uniporter activity	1	0.223456	0.666654
		GO:0015440	peptide-transporting ATPase activity	1	0.223456	0.666654
		GO:0016160	amylase activity	1	0.223456	0.666654
		GO:0016175	superoxide-generating NADPH oxidase activity	1	0.223456	0.666654
		GO:0016402	pristanoyl-CoA oxidase activity	1	0.223456	0.666654
		GO:0016657	oxidoreductase activity, acting on NAD(P)H, nitrogenous group as acceptor	1	0.223456	0.666654
		GO:0016827	hydrolase activity, acting on acid carbon-phosphorus bonds	1	0.223456	0.666654
		GO:0016872	intramolecular lyase activity	1	0.223456	0.666654
		GO:0016971	flavin-linked sulfhydryl oxidase activity	1	0.223456	0.666654
		GO:0017022	myosin binding	1	0.223456	0.666654
		GO:0017172	cysteine dioxygenase activity	1	0.223456	0.666654
		GO:0018271	biotin-protein ligase activity	1	0.223456	0.666654
		GO:0018423	protein C-terminal leucine carboxyl O-methyltransferase activity	1	0.223456	0.666654
		GO:0019166	trans-2-enoyl-CoA reductase (NADPH) activity	1	0.223456	0.666654
		GO:0019778	Atg12 activating enzyme activity	1	0.223456	0.666654
		GO:0019779	Atg8 activating enzyme activity	1	0.223456	0.666654
		GO:0019799	tubulin N-acetyltransferase activity	1	0.223456	0.666654
		GO:0019894	kinesin binding	1	0.223456	0.666654
		GO:0030158	protein xylosyltransferase activity	1	0.223456	0.666654
		GO:0030159	receptor signaling complex scaffold activity	1	0.223456	0.666654
		GO:0030332	cyclin binding	1	0.223456	0.666654
		GO:0030621	U4 snRNA binding	1	0.223456	0.666654
		GO:0030623	U5 snRNA binding	1	0.223456	0.666654
		GO:0030627	pre-mRNA 5'-splice site binding	1	0.223456	0.666654
		GO:0030971	receptor tyrosine kinase binding	1	0.223456	0.666654
		GO:0032451	demethylase activity	1	0.223456	0.666654
		GO:0033149	FFAT motif binding	1	0.223456	0.666654
		GO:0033961	cis-stilbene-oxide hydrolase activity	1	0.223456	0.666654
		GO:0034038	deoxyhypusine synthase activity	1	0.223456	0.666654
		GO:0035226	glutamate-cysteine ligase catalytic subunit binding	1	0.223456	0.666654
		GO:0035256	G-protein coupled glutamate receptor binding	1	0.223456	0.666654
		GO:0035438	cyclic-di-GMP binding	1	0.223456	0.666654
		GO:0035515	oxidative RNA demethylase activity	1	0.223456	0.666654
		GO:0035612	AP-2 adaptor complex binding	1	0.223456	0.666654
		GO:0035643	L-DOPA receptor activity	1	0.223456	0.666654
		GO:0036054	protein-malonyllysine demalonylase activity	1	0.223456	0.666654
		GO:0036055	protein-succinyllysine desuccinylase activity	1	0.223456	0.666654
		GO:0042030	ATPase inhibitor activity	1	0.223456	0.666654
		GO:0042887	amide transmembrane transporter activity	1	0.223456	0.666654
		GO:0043236	laminin binding	1	0.223456	0.666654
		GO:0043515	kinetochore binding	1	0.223456	0.666654
		GO:0043891	glyceraldehyde-3-phosphate dehydrogenase (NAD(P)+) (phosphorylating) activity	1	0.223456	0.666654
		GO:0045145	single-stranded DNA 5'-3' exodeoxyribonuclease activity	1	0.223456	0.666654
		GO:0045504	dynein heavy chain binding	1	0.223456	0.666654
		GO:0046570	methylthioribulose 1-phosphate dehydratase activity	1	0.223456	0.666654
		GO:0047134	protein-disulfide reductase activity	1	0.223456	0.666654
		GO:0047293	4-hydroxybenzoate nonaprenyltransferase activity	1	0.223456	0.666654
		GO:0047304	2-aminoethylphosphonate-pyruvate transaminase activity	1	0.223456	0.666654
		GO:0047453	ATP-dependent NAD(P)H-hydrate dehydratase activity	1	0.223456	0.666654
		GO:0047623	adenosine-phosphate deaminase activity	1	0.223456	0.666654
		GO:0050113	inositol oxygenase activity	1	0.223456	0.666654
		GO:0050121	N-acylglucosamine 2-epimerase activity	1	0.223456	0.666654
		GO:0050144	nucleoside deoxyribosyltransferase activity	1	0.223456	0.666654
		GO:0050194	phosphonoacetaldehyde hydrolase activity	1	0.223456	0.666654
		GO:0050253	retinyl-palmitate esterase activity	1	0.223456	0.666654
		GO:0050353	trimethyllysine dioxygenase activity	1	0.223456	0.666654
		GO:0050518	2-C-methyl-D-erythritol 4-phosphate cytidylyltransferase activity	1	0.223456	0.666654
		GO:0050840	extracellular matrix binding	1	0.223456	0.666654
		GO:0050897	cobalt ion binding	1	0.223456	0.666654
		GO:0051059	NF-kappaB binding	1	0.223456	0.666654
		GO:0052654	L-leucine transaminase activity	1	0.223456	0.666654
		GO:0052655	L-valine transaminase activity	1	0.223456	0.666654
		GO:0052656	L-isoleucine transaminase activity	1	0.223456	0.666654
		GO:0061507	cyclic-GMP-AMP binding	1	0.223456	0.666654
		GO:0061598	molybdopterin adenylyltransferase activity	1	0.223456	0.666654
		GO:0061599	molybdopterin molybdotransferase activity	1	0.223456	0.666654
		GO:0070037	rRNA (pseudouridine) methyltransferase activity	1	0.223456	0.666654
		GO:0070491	repressing transcription factor binding	1	0.223456	0.666654
		GO:0070628	proteasome binding	1	0.223456	0.666654
		GO:0070694	deoxyribonucleoside 5'-monophosphate N-glycosidase activity	1	0.223456	0.666654
		GO:0071566	UFM1 activating enzyme activity	1	0.223456	0.666654
		GO:0072544	L-DOPA binding	1	0.223456	0.666654
		GO:0072545	tyrosine binding	1	0.223456	0.666654
		GO:0098505	G-rich strand telomeric DNA binding	1	0.223456	0.666654
		GO:0098519	nucleotide phosphatase activity, acting on free nucleotides	1	0.223456	0.666654
		GO:1904680	peptide transmembrane transporter activity	1	0.223456	0.666654
		GO:1990782	protein tyrosine kinase binding	1	0.223456	0.666654
		GO:2001070	starch binding	1	0.223456	0.666654
		GO:0005215	transporter activity	273	0.227627	0.669099
		GO:0016746	transferase activity, transferring acyl groups	46	0.227694	0.669099
		GO:0004129	cytochrome-c oxidase activity	5	0.229603	0.669099
		GO:0015002	heme-copper terminal oxidase activity	5	0.229603	0.669099
		GO:0016409	palmitoyltransferase activity	5	0.229603	0.669099
		GO:0016675	oxidoreductase activity, acting on a heme group of donors	5	0.229603	0.669099
		GO:0016676	oxidoreductase activity, acting on a heme group of donors, oxygen as acceptor	5	0.229603	0.669099
		GO:0017048	Rho GTPase binding	5	0.229603	0.669099
		GO:0019706	protein-cysteine S-palmitoyltransferase activity	5	0.229603	0.669099
		GO:0019707	protein-cysteine S-acyltransferase activity	5	0.229603	0.669099
		GO:0019205	nucleobase-containing compound kinase activity	14	0.234626	0.682152
		GO:0008536	Ran GTPase binding	6	0.236523	0.684501
		GO:0097153	cysteine-type endopeptidase activity involved in apoptotic process	6	0.236523	0.684501
		GO:0031625	ubiquitin protein ligase binding	12	0.238621	0.687404
		GO:0044389	ubiquitin-like protein ligase binding	12	0.238621	0.687404
		GO:0019843	rRNA binding	11	0.240211	0.690401
		GO:0016866	intramolecular transferase activity	8	0.241675	0.690683
		GO:0005326	neurotransmitter transporter activity	9	0.241959	0.690683
		GO:0005328	neurotransmitter:sodium symporter activity	9	0.241959	0.690683
		GO:0015171	amino acid transmembrane transporter activity	19	0.242734	0.691325
		GO:0005543	phospholipid binding	28	0.247526	0.703376
		GO:0030170	pyridoxal phosphate binding	21	0.255861	0.718236
		GO:0003735	structural constituent of ribosome	52	0.256034	0.718236
		GO:0004559	alpha-mannosidase activity	3	0.256758	0.718236
		GO:0004707	MAP kinase activity	3	0.256758	0.718236
		GO:0005247	voltage-gated chloride channel activity	3	0.256758	0.718236
		GO:0008320	protein transmembrane transporter activity	3	0.256758	0.718236
		GO:0035255	ionotropic glutamate receptor binding	3	0.256758	0.718236
		GO:0061630	ubiquitin protein ligase activity	19	0.263704	0.734394
		GO:0061659	ubiquitin-like protein ligase activity	19	0.263704	0.734394
		GO:0003916	DNA topoisomerase activity	4	0.270994	0.749711
		GO:0004629	phospholipase C activity	4	0.270994	0.749711
		GO:0070403	NAD+ binding	4	0.270994	0.749711
		GO:0010521	telomerase inhibitor activity	5	0.276707	0.75883
		GO:0016417	S-acyltransferase activity	5	0.276707	0.75883
		GO:0017069	snRNA binding	5	0.276707	0.75883
		GO:0042393	histone binding	5	0.276707	0.75883
		GO:0003756	protein disulfide isomerase activity	6	0.278515	0.760467
		GO:0016864	intramolecular oxidoreductase activity, transposing S-S bonds	6	0.278515	0.760467
		GO:0004222	metalloendopeptidase activity	48	0.284386	0.774813
		GO:0004866	endopeptidase inhibitor activity	13	0.289515	0.775463
		GO:0051287	NAD binding	13	0.289515	0.775463
		GO:0008514	organic anion transmembrane transporter activity	30	0.289974	0.775463
		GO:0008194	UDP-glycosyltransferase activity	21	0.296828	0.775463
		GO:0015077	monovalent inorganic cation transmembrane transporter activity	77	0.297746	0.775463
		GO:0070011	peptidase activity, acting on L-amino acid peptides	145	0.307109	0.775463
		GO:0015179	L-amino acid transmembrane transporter activity	9	0.308414	0.775463
		GO:0004144	diacylglycerol O-acyltransferase activity	2	0.311334	0.775463
		GO:0004611	phosphoenolpyruvate carboxykinase activity	2	0.311334	0.775463
		GO:0004861	cyclin-dependent protein serine/threonine kinase inhibitor activity	2	0.311334	0.775463
		GO:0005092	GDP-dissociation inhibitor activity	2	0.311334	0.775463
		GO:0005164	tumor necrosis factor receptor binding	2	0.311334	0.775463
		GO:0015145	monosaccharide transmembrane transporter activity	2	0.311334	0.775463
		GO:0015450	P-P-bond-hydrolysis-driven protein transmembrane transporter activity	2	0.311334	0.775463
		GO:0016743	carboxyl- or carbamoyltransferase activity	2	0.311334	0.775463
		GO:0017108	5'-flap endonuclease activity	2	0.311334	0.775463
		GO:0030291	protein serine/threonine kinase inhibitor activity	2	0.311334	0.775463
		GO:0031419	cobalamin binding	2	0.311334	0.775463
		GO:0032813	tumor necrosis factor receptor superfamily binding	2	0.311334	0.775463
		GO:0045502	dynein binding	2	0.311334	0.775463
		GO:0048256	flap endonuclease activity	2	0.311334	0.775463
		GO:0050664	oxidoreductase activity, acting on NAD(P)H, oxygen as acceptor	2	0.311334	0.775463
		GO:0051377	mannose-ethanolamine phosphotransferase activity	2	0.311334	0.775463
		GO:0070180	large ribosomal subunit rRNA binding	2	0.311334	0.775463
		GO:0070851	growth factor receptor binding	2	0.311334	0.775463
		GO:0090484	drug transporter activity	2	0.311334	0.775463
		GO:1902936	phosphatidylinositol bisphosphate binding	2	0.311334	0.775463
		GO:0003678	DNA helicase activity	18	0.313158	0.775463
		GO:0030414	peptidase inhibitor activity	17	0.319036	0.775463
		GO:0003954	NADH dehydrogenase activity	6	0.321999	0.775463
		GO:0008483	transaminase activity	6	0.321999	0.775463
		GO:0019201	nucleotide kinase activity	6	0.321999	0.775463
		GO:0042578	phosphoric ester hydrolase activity	57	0.322872	0.775463
		GO:0003906	DNA-(apurinic or apyrimidinic site) lyase activity	3	0.325281	0.775463
		GO:0004385	guanylate kinase activity	3	0.325281	0.775463
		GO:0005527	macrolide binding	3	0.325281	0.775463
		GO:0005528	FK506 binding	3	0.325281	0.775463
		GO:0008144	drug binding	3	0.325281	0.775463
		GO:0008308	voltage-gated anion channel activity	3	0.325281	0.775463
		GO:0015662	ATPase activity, coupled to transmembrane movement of ions, phosphorylative mechanism	3	0.325281	0.775463
		GO:0015923	mannosidase activity	3	0.325281	0.775463
		GO:0016857	racemase and epimerase activity, acting on carbohydrates and derivatives	3	0.325281	0.775463
		GO:0015108	chloride transmembrane transporter activity	5	0.325485	0.775463
		GO:0017147	Wnt-protein binding	5	0.325485	0.775463
		GO:0001871	pattern binding	4	0.327337	0.775463
		GO:0015020	glucuronosyltransferase activity	4	0.327337	0.775463
		GO:0015929	hexosaminidase activity	4	0.327337	0.775463
		GO:0016854	racemase and epimerase activity	4	0.327337	0.775463
		GO:0030247	polysaccharide binding	4	0.327337	0.775463
		GO:0042813	Wnt-activated receptor activity	4	0.327337	0.775463
		GO:0061134	peptidase regulator activity	18	0.336633	0.775463
		GO:0042277	peptide binding	14	0.338296	0.775463
		GO:0008026	ATP-dependent helicase activity	27	0.342567	0.775463
		GO:0070035	purine NTP-dependent helicase activity	27	0.342567	0.775463
		GO:0008509	anion transmembrane transporter activity	36	0.342593	0.775463
		GO:0003729	mRNA binding	9	0.343074	0.775463
		GO:0061135	endopeptidase regulator activity	13	0.345365	0.775463
		GO:0005198	structural molecule activity	80	0.35032	0.775463
		GO:0016811	hydrolase activity, acting on carbon-nitrogen (but not peptide) bonds, in linear amides	8	0.350393	0.775463
		GO:0015370	solute:sodium symporter activity	12	0.35283	0.775463
		GO:0015081	sodium ion transmembrane transporter activity	28	0.355326	0.775463
		GO:0004386	helicase activity	33	0.360263	0.775463
		GO:0008094	DNA-dependent ATPase activity	18	0.3605	0.775463
		GO:0004620	phospholipase activity	11	0.360749	0.775463
		GO:0016757	transferase activity, transferring glycosyl groups	59	0.364666	0.775463
		GO:0003724	RNA helicase activity	14	0.36572	0.775463
		GO:0004003	ATP-dependent DNA helicase activity	14	0.36572	0.775463
		GO:0022892	substrate-specific transporter activity	212	0.365848	0.775463
		GO:0004181	metallocarboxypeptidase activity	6	0.366324	0.775463
		GO:0005048	signal sequence binding	6	0.366324	0.775463
		GO:0043139	5'-3' DNA helicase activity	6	0.366324	0.775463
		GO:0008188	neuropeptide receptor activity	10	0.369199	0.775463
		GO:0008172	S-methyltransferase activity	5	0.375023	0.775463
		GO:0070492	oligosaccharide binding	66	0.38021	0.775463
		GO:0008270	zinc ion binding	182	0.380284	0.775463
		GO:0005272	sodium channel activity	12	0.382886	0.775463
		GO:0016298	lipase activity	12	0.382886	0.775463
		GO:0008139	nuclear localization sequence binding	4	0.384221	0.775463
		GO:0016538	cyclin-dependent protein serine/threonine kinase regulator activity	4	0.384221	0.775463
		GO:0019200	carbohydrate kinase activity	4	0.384221	0.775463
		GO:0004867	serine-type endopeptidase inhibitor activity	8	0.388109	0.775463
		GO:0001733	galactosylceramide sulfotransferase activity	3	0.393701	0.775463
		GO:0004550	nucleoside diphosphate kinase activity	3	0.393701	0.775463
		GO:0008239	dipeptidyl-peptidase activity	3	0.393701	0.775463
		GO:0050694	galactose 3-O-sulfotransferase activity	3	0.393701	0.775463
		GO:0000268	peroxisome targeting sequence binding	1	0.396993	0.775463
		GO:0000295	adenine nucleotide transmembrane transporter activity	1	0.396993	0.775463
		GO:0000822	inositol hexakisphosphate binding	1	0.396993	0.775463
		GO:0000990	transcription factor activity, core RNA polymerase binding	1	0.396993	0.775463
		GO:0001085	RNA polymerase II transcription factor binding	1	0.396993	0.775463
		GO:0003796	lysozyme activity	1	0.396993	0.775463
		GO:0003854	3-beta-hydroxy-delta5-steroid dehydrogenase activity	1	0.396993	0.775463
		GO:0003867	4-aminobutyrate transaminase activity	1	0.396993	0.775463
		GO:0003881	CDP-diacylglycerol-inositol 3-phosphatidyltransferase activity	1	0.396993	0.775463
		GO:0003904	deoxyribodipyrimidine photo-lyase activity	1	0.396993	0.775463
		GO:0003963	RNA-3'-phosphate cyclase activity	1	0.396993	0.775463
		GO:0004019	adenylosuccinate synthase activity	1	0.396993	0.775463
		GO:0004037	allantoicase activity	1	0.396993	0.775463
		GO:0004139	deoxyribose-phosphate aldolase activity	1	0.396993	0.775463
		GO:0004170	dUTP diphosphatase activity	1	0.396993	0.775463
		GO:0004301	epoxide hydrolase activity	1	0.396993	0.775463
		GO:0004325	ferrochelatase activity	1	0.396993	0.775463
		GO:0004333	fumarate hydratase activity	1	0.396993	0.775463
		GO:0004349	glutamate 5-kinase activity	1	0.396993	0.775463
		GO:0004356	glutamate-ammonia ligase activity	1	0.396993	0.775463
		GO:0004357	glutamate-cysteine ligase activity	1	0.396993	0.775463
		GO:0004416	hydroxyacylglutathione hydrolase activity	1	0.396993	0.775463
		GO:0004430	1-phosphatidylinositol 4-kinase activity	1	0.396993	0.775463
		GO:0004470	malic enzyme activity	1	0.396993	0.775463
		GO:0004471	malate dehydrogenase (decarboxylating) (NAD+) activity	1	0.396993	0.775463
		GO:0004491	methylmalonate-semialdehyde dehydrogenase (acylating) activity	1	0.396993	0.775463
		GO:0004551	nucleotide diphosphatase activity	1	0.396993	0.775463
		GO:0004615	phosphomannomutase activity	1	0.396993	0.775463
		GO:0004637	phosphoribosylamine-glycine ligase activity	1	0.396993	0.775463
		GO:0004644	phosphoribosylglycinamide formyltransferase activity	1	0.396993	0.775463
		GO:0004690	cyclic nucleotide-dependent protein kinase activity	1	0.396993	0.775463
		GO:0004692	cGMP-dependent protein kinase activity	1	0.396993	0.775463
		GO:0004760	serine-pyruvate transaminase activity	1	0.396993	0.775463
		GO:0004806	triglyceride lipase activity	1	0.396993	0.775463
		GO:0004809	tRNA (guanine-N2-)-methyltransferase activity	1	0.396993	0.775463
		GO:0004813	alanine-tRNA ligase activity	1	0.396993	0.775463
		GO:0004818	glutamate-tRNA ligase activity	1	0.396993	0.775463
		GO:0005052	peroxisome matrix targeting signal-1 binding	1	0.396993	0.775463
		GO:0005346	purine ribonucleotide transmembrane transporter activity	1	0.396993	0.775463
		GO:0005381	iron ion transmembrane transporter activity	1	0.396993	0.775463
		GO:0005546	phosphatidylinositol-4,5-bisphosphate binding	1	0.396993	0.775463
		GO:0005547	phosphatidylinositol-3,4,5-trisphosphate binding	1	0.396993	0.775463
		GO:0008184	glycogen phosphorylase activity	1	0.396993	0.775463
		GO:0008187	poly-pyrimidine tract binding	1	0.396993	0.775463
		GO:0008309	double-stranded DNA exodeoxyribonuclease activity	1	0.396993	0.775463
		GO:0008311	double-stranded DNA 3'-5' exodeoxyribonuclease activity	1	0.396993	0.775463
		GO:0008422	beta-glucosidase activity	1	0.396993	0.775463
		GO:0008444	CDP-diacylglycerol-glycerol-3-phosphate 3-phosphatidyltransferase activity	1	0.396993	0.775463
		GO:0008746	NAD(P)+ transhydrogenase activity	1	0.396993	0.775463
		GO:0008750	NAD(P)+ transhydrogenase (AB-specific) activity	1	0.396993	0.775463
		GO:0008832	dGTPase activity	1	0.396993	0.775463
		GO:0008890	glycine C-acetyltransferase activity	1	0.396993	0.775463
		GO:0010485	H4 histone acetyltransferase activity	1	0.396993	0.775463
		GO:0015098	molybdate ion transmembrane transporter activity	1	0.396993	0.775463
		GO:0015211	purine nucleoside transmembrane transporter activity	1	0.396993	0.775463
		GO:0015216	purine nucleotide transmembrane transporter activity	1	0.396993	0.775463
		GO:0015379	potassium:chloride symporter activity	1	0.396993	0.775463
		GO:0016211	ammonia ligase activity	1	0.396993	0.775463
		GO:0016316	phosphatidylinositol-3,4-bisphosphate 4-phosphatase activity	1	0.396993	0.775463
		GO:0016408	C-acyltransferase activity	1	0.396993	0.775463
		GO:0016453	C-acetyltransferase activity	1	0.396993	0.775463
		GO:0016652	oxidoreductase activity, acting on NAD(P)H, NAD(P) as acceptor	1	0.396993	0.775463
		GO:0016748	succinyltransferase activity	1	0.396993	0.775463
		GO:0016749	N-succinyltransferase activity	1	0.396993	0.775463
		GO:0016768	spermine synthase activity	1	0.396993	0.775463
		GO:0016793	triphosphoric monoester hydrolase activity	1	0.396993	0.775463
		GO:0016880	acid-ammonia (or amide) ligase activity	1	0.396993	0.775463
		GO:0016882	cyclo-ligase activity	1	0.396993	0.775463
		GO:0017049	GTP-Rho binding	1	0.396993	0.775463
		GO:0017136	NAD-dependent histone deacetylase activity	1	0.396993	0.775463
		GO:0018478	malonate-semialdehyde dehydrogenase (acetylating) activity	1	0.396993	0.775463
		GO:0019202	amino acid kinase activity	1	0.396993	0.775463
		GO:0019209	kinase activator activity	1	0.396993	0.775463
		GO:0019776	Atg8 ligase activity	1	0.396993	0.775463
		GO:0019781	NEDD8 activating enzyme activity	1	0.396993	0.775463
		GO:0022820	potassium ion symporter activity	1	0.396993	0.775463
		GO:0030165	PDZ domain binding	1	0.396993	0.775463
		GO:0030295	protein kinase activator activity	1	0.396993	0.775463
		GO:0030305	heparanase activity	1	0.396993	0.775463
		GO:0030366	molybdopterin synthase activity	1	0.396993	0.775463
		GO:0030620	U2 snRNA binding	1	0.396993	0.775463
		GO:0030628	pre-mRNA 3'-splice site binding	1	0.396993	0.775463
		GO:0031078	histone deacetylase activity (H3-K14 specific)	1	0.396993	0.775463
		GO:0031491	nucleosome binding	1	0.396993	0.775463
		GO:0032041	NAD-dependent histone deacetylase activity (H3-K14 specific)	1	0.396993	0.775463
		GO:0033764	steroid dehydrogenase activity, acting on the CH-OH group of donors, NAD or NADP as acceptor	1	0.396993	0.775463
		GO:0042132	fructose 1,6-bisphosphate 1-phosphatase activity	1	0.396993	0.775463
		GO:0042562	hormone binding	1	0.396993	0.775463
		GO:0042826	histone deacetylase binding	1	0.396993	0.775463
		GO:0044715	8-oxo-dGDP phosphatase activity	1	0.396993	0.775463
		GO:0046964	3'-phosphoadenosine 5'-phosphosulfate transmembrane transporter activity	1	0.396993	0.775463
		GO:0051499	D-aminoacyl-tRNA deacylase activity	1	0.396993	0.775463
		GO:0051500	D-tyrosyl-tRNA(Tyr) deacylase activity	1	0.396993	0.775463
		GO:0052855	ADP-dependent NAD(P)H-hydrate dehydratase activity	1	0.396993	0.775463
		GO:0061503	tRNA threonylcarbamoyladenosine dehydratase	1	0.396993	0.775463
		GO:0070361	mitochondrial light strand promoter anti-sense binding	1	0.396993	0.775463
		GO:0097322	7SK snRNA binding	1	0.396993	0.775463
		GO:0002020	protease binding	2	0.402139	0.775543
		GO:0004000	adenosine deaminase activity	2	0.402139	0.775543
		GO:0004563	beta-N-acetylhexosaminidase activity	2	0.402139	0.775543
		GO:0008198	ferrous iron binding	2	0.402139	0.775543
		GO:0016411	acylglycerol O-acyltransferase activity	2	0.402139	0.775543
		GO:0016812	hydrolase activity, acting on carbon-nitrogen (but not peptide) bonds, in cyclic amides	2	0.402139	0.775543
		GO:0030144	alpha-1,6-mannosylglycoprotein 6-beta-N-acetylglucosaminyltransferase activity	2	0.402139	0.775543
		GO:0032266	phosphatidylinositol-3-phosphate binding	2	0.402139	0.775543
		GO:0016831	carboxy-lyase activity	10	0.402591	0.775543
		GO:0022891	substrate-specific transmembrane transporter activity	194	0.40798	0.784722
		GO:1901505	carbohydrate derivative transporter activity	6	0.410872	0.789075
		GO:0050662	coenzyme binding	43	0.412391	0.790783
		GO:0008173	RNA methyltransferase activity	9	0.413713	0.792109
		GO:0008233	peptidase activity	145	0.422267	0.805202
		GO:0008484	sulfuric ester hydrolase activity	5	0.424488	0.805202
		GO:0008649	rRNA methyltransferase activity	5	0.424488	0.805202
		GO:0043141	ATP-dependent 5'-3' DNA helicase activity	5	0.424488	0.805202
		GO:0003755	peptidyl-prolyl cis-trans isomerase activity	8	0.425944	0.805202
		GO:0008061	chitin binding	8	0.425944	0.805202
		GO:0016859	cis-trans isomerase activity	8	0.425944	0.805202
		GO:0031418	L-ascorbic acid binding	8	0.425944	0.805202
		GO:0004674	protein serine/threonine kinase activity	48	0.426321	0.805202
		GO:0004004	ATP-dependent RNA helicase activity	13	0.432037	0.813552
		GO:0008186	RNA-dependent ATPase activity	13	0.432037	0.813552
		GO:0003697	single-stranded DNA binding	10	0.436053	0.817133
		GO:0008375	acetylglucosaminyltransferase activity	10	0.436053	0.817133
		GO:0043167	ion binding	896	0.437389	0.817133
		GO:0000982	transcription factor activity, RNA polymerase II core promoter proximal region sequence-specific binding	4	0.440445	0.817133
		GO:0003950	NAD+ ADP-ribosyltransferase activity	4	0.440445	0.817133
		GO:0004298	threonine-type endopeptidase activity	4	0.440445	0.817133
		GO:0004364	glutathione transferase activity	4	0.440445	0.817133
		GO:0008376	acetylgalactosaminyltransferase activity	4	0.440445	0.817133
		GO:0019901	protein kinase binding	4	0.440445	0.817133
		GO:0070003	threonine-type peptidase activity	4	0.440445	0.817133
		GO:0004197	cysteine-type endopeptidase activity	19	0.447837	0.82151
		GO:0016616	oxidoreductase activity, acting on the CH-OH group of donors, NAD or NADP as acceptor	14	0.449302	0.82151
		GO:0033218	amide binding	14	0.449302	0.82151
		GO:0008238	exopeptidase activity	21	0.451595	0.82151
		GO:0008417	fucosyltransferase activity	6	0.455078	0.82151
		GO:0015103	inorganic anion transmembrane transporter activity	6	0.455078	0.82151
		GO:0016667	oxidoreductase activity, acting on a sulfur group of donors	11	0.455871	0.82151
		GO:0016614	oxidoreductase activity, acting on CH-OH group of donors	18	0.457977	0.82151
		GO:0008175	tRNA methyltransferase activity	3	0.46012	0.82151
		GO:0016790	thiolester hydrolase activity	3	0.46012	0.82151
		GO:0016888	endodeoxyribonuclease activity, producing 5'-phosphomonoesters	3	0.46012	0.82151
		GO:0004721	phosphoprotein phosphatase activity	27	0.46043	0.82151
		GO:0008135	translation factor activity, RNA binding	17	0.468665	0.82151
		GO:0008170	N-methyltransferase activity	10	0.469348	0.82151
		GO:0008137	NADH dehydrogenase (ubiquinone) activity	5	0.473145	0.82151
		GO:0008519	ammonium transmembrane transporter activity	5	0.473145	0.82151
		GO:0030515	snoRNA binding	5	0.473145	0.82151
		GO:0050136	NADH dehydrogenase (quinone) activity	5	0.473145	0.82151
		GO:0005516	calmodulin binding	7	0.479808	0.82151
		GO:0015294	solute:cation symporter activity	16	0.479964	0.82151
		GO:0004702	receptor signaling protein serine/threonine kinase activity	9	0.484159	0.82151
		GO:0032559	adenyl ribonucleotide binding	251	0.484194	0.82151
		GO:0016810	hydrolase activity, acting on carbon-nitrogen (but not peptide) bonds	20	0.484463	0.82151
		GO:0003747	translation release factor activity	2	0.48676	0.82151
		GO:0004017	adenylate kinase activity	2	0.48676	0.82151
		GO:0004683	calmodulin-dependent protein kinase activity	2	0.48676	0.82151
		GO:0004748	ribonucleoside-diphosphate reductase activity, thioredoxin disulfide as acceptor	2	0.48676	0.82151
		GO:0008079	translation termination factor activity	2	0.48676	0.82151
		GO:0016151	nickel cation binding	2	0.48676	0.82151
		GO:0016728	oxidoreductase activity, acting on CH or CH2 groups, disulfide as acceptor	2	0.48676	0.82151
		GO:0016837	carbon-oxygen lyase activity, acting on polysaccharides	2	0.48676	0.82151
		GO:0017070	U6 snRNA binding	2	0.48676	0.82151
		GO:0030551	cyclic nucleotide binding	2	0.48676	0.82151
		GO:0046539	histamine N-methyltransferase activity	2	0.48676	0.82151
		GO:0046933	proton-transporting ATP synthase activity, rotational mechanism	2	0.48676	0.82151
		GO:0061731	ribonucleoside-diphosphate reductase activity	2	0.48676	0.82151
		GO:0003743	translation initiation factor activity	11	0.487356	0.82151
		GO:0005524	ATP binding	249	0.490495	0.82151
		GO:0030554	adenyl nucleotide binding	251	0.490865	0.82151
		GO:0000149	SNARE binding	15	0.49195	0.82151
		GO:0008374	O-acyltransferase activity	4	0.495025	0.82151
		GO:0004520	endodeoxyribonuclease activity	6	0.498443	0.82151
		GO:0008138	protein tyrosine/serine/threonine phosphatase activity	6	0.498443	0.82151
		GO:0043130	ubiquitin binding	6	0.498443	0.82151
		GO:0051015	actin filament binding	6	0.498443	0.82151
		GO:0048029	monosaccharide binding	8	0.500624	0.82151
		GO:0005200	structural constituent of cytoskeleton	10	0.502257	0.82151
		GO:0005342	organic acid transmembrane transporter activity	22	0.508166	0.82151
		GO:0046943	carboxylic acid transmembrane transporter activity	22	0.508166	0.82151
		GO:0008757	S-adenosylmethionine-dependent methyltransferase activity	26	0.509529	0.82151
		GO:0000977	RNA polymerase II regulatory region sequence-specific DNA binding	9	0.518647	0.82151
		GO:0001012	RNA polymerase II regulatory region DNA binding	9	0.518647	0.82151
		GO:0004623	phospholipase A2 activity	5	0.520378	0.82151
		GO:0016655	oxidoreductase activity, acting on NAD(P)H, quinone or similar compound as acceptor	5	0.520378	0.82151
		GO:0008641	small protein activating enzyme activity	3	0.523161	0.82151
		GO:0015215	nucleotide transmembrane transporter activity	3	0.523161	0.82151
		GO:0015665	alcohol transmembrane transporter activity	3	0.523161	0.82151
		GO:0036002	pre-mRNA binding	3	0.523161	0.82151
		GO:0061733	peptide-lysine-N-acetyltransferase activity	3	0.523161	0.82151
		GO:1901618	organic hydroxy compound transmembrane transporter activity	3	0.523161	0.82151
		GO:0015293	symporter activity	18	0.530569	0.82151
		GO:0000099	sulfur amino acid transmembrane transporter activity	1	0.531758	0.82151
		GO:0001078	transcriptional repressor activity, RNA polymerase II core promoter proximal region sequence-specific binding	1	0.531758	0.82151
		GO:0001948	glycoprotein binding	1	0.531758	0.82151
		GO:0003830	beta-1,4-mannosylglycoprotein 4-beta-N-acetylglucosaminyltransferase activity	1	0.531758	0.82151
		GO:0003880	protein C-terminal carboxyl O-methyltransferase activity	1	0.531758	0.82151
		GO:0003883	CTP synthase activity	1	0.531758	0.82151
		GO:0003913	DNA photolyase activity	1	0.531758	0.82151
		GO:0003958	NADPH-hemoprotein reductase activity	1	0.531758	0.82151
		GO:0004047	aminomethyltransferase activity	1	0.531758	0.82151
		GO:0004087	carbamoyl-phosphate synthase (ammonia) activity	1	0.531758	0.82151
		GO:0004089	carbonate dehydratase activity	1	0.531758	0.82151
		GO:0004151	dihydroorotase activity	1	0.531758	0.82151
		GO:0004152	dihydroorotate dehydrogenase activity	1	0.531758	0.82151
		GO:0004169	dolichyl-phosphate-mannose-protein mannosyltransferase activity	1	0.531758	0.82151
		GO:0004348	glucosylceramidase activity	1	0.531758	0.82151
		GO:0004407	histone deacetylase activity	1	0.531758	0.82151
		GO:0004450	isocitrate dehydrogenase (NADP+) activity	1	0.531758	0.82151
		GO:0004582	dolichyl-phosphate beta-D-mannosyltransferase activity	1	0.531758	0.82151
		GO:0004709	MAP kinase kinase kinase activity	1	0.531758	0.82151
		GO:0004731	purine-nucleoside phosphorylase activity	1	0.531758	0.82151
		GO:0004749	ribose phosphate diphosphokinase activity	1	0.531758	0.82151
		GO:0004849	uridine kinase activity	1	0.531758	0.82151
		GO:0005432	calcium:sodium antiporter activity	1	0.531758	0.82151
		GO:0005451	monovalent cation:proton antiporter activity	1	0.531758	0.82151
		GO:0005540	hyaluronic acid binding	1	0.531758	0.82151
		GO:0008169	C-methyltransferase activity	1	0.531758	0.82151
		GO:0008174	mRNA methyltransferase activity	1	0.531758	0.82151
		GO:0008318	protein prenyltransferase activity	1	0.531758	0.82151
		GO:0008534	oxidized purine nucleobase lesion DNA N-glycosylase activity	1	0.531758	0.82151
		GO:0008650	rRNA (uridine-2'-O-)-methyltransferase activity	1	0.531758	0.82151
		GO:0008656	cysteine-type endopeptidase activator activity involved in apoptotic process	1	0.531758	0.82151
		GO:0008721	D-serine ammonia-lyase activity	1	0.531758	0.82151
		GO:0009041	uridylate kinase activity	1	0.531758	0.82151
		GO:0015184	L-cystine transmembrane transporter activity	1	0.531758	0.82151
		GO:0015266	protein channel activity	1	0.531758	0.82151
		GO:0015385	sodium:proton antiporter activity	1	0.531758	0.82151
		GO:0015485	cholesterol binding	1	0.531758	0.82151
		GO:0015930	glutamate synthase activity	1	0.531758	0.82151
		GO:0016153	urocanate hydratase activity	1	0.531758	0.82151
		GO:0016229	steroid dehydrogenase activity	1	0.531758	0.82151
		GO:0016435	rRNA (guanine) methyltransferase activity	1	0.531758	0.82151
		GO:0016505	peptidase activator activity involved in apoptotic process	1	0.531758	0.82151
		GO:0016661	oxidoreductase activity, acting on other nitrogenous compounds as donors	1	0.531758	0.82151
		GO:0016723	oxidoreductase activity, oxidizing metal ions, NAD or NADP as acceptor	1	0.531758	0.82151
		GO:0016774	phosphotransferase activity, carboxyl group as acceptor	1	0.531758	0.82151
		GO:0016855	racemase and epimerase activity, acting on amino acids and derivatives	1	0.531758	0.82151
		GO:0017110	nucleoside-diphosphatase activity	1	0.531758	0.82151
		GO:0019203	carbohydrate phosphatase activity	1	0.531758	0.82151
		GO:0019992	diacylglycerol binding	1	0.531758	0.82151
		GO:0030378	serine racemase activity	1	0.531758	0.82151
		GO:0030586	[methionine synthase] reductase activity	1	0.531758	0.82151
		GO:0030943	mitochondrion targeting sequence binding	1	0.531758	0.82151
		GO:0034511	U3 snoRNA binding	1	0.531758	0.82151
		GO:0034596	phosphatidylinositol phosphate 4-phosphatase activity	1	0.531758	0.82151
		GO:0035591	signaling adaptor activity	1	0.531758	0.82151
		GO:0036361	racemase activity, acting on amino acids and derivatives	1	0.531758	0.82151
		GO:0042281	dolichyl pyrophosphate Man9GlcNAc2 alpha-1,3-glucosyltransferase activity	1	0.531758	0.82151
		GO:0043028	cysteine-type endopeptidase regulator activity involved in apoptotic process	1	0.531758	0.82151
		GO:0043394	proteoglycan binding	1	0.531758	0.82151
		GO:0043395	heparan sulfate proteoglycan binding	1	0.531758	0.82151
		GO:0046556	alpha-L-arabinofuranosidase activity	1	0.531758	0.82151
		GO:0046922	peptide-O-fucosyltransferase activity	1	0.531758	0.82151
		GO:0047661	amino-acid racemase activity	1	0.531758	0.82151
		GO:0050291	sphingosine N-acyltransferase activity	1	0.531758	0.82151
		GO:0050308	sugar-phosphatase activity	1	0.531758	0.82151
		GO:0051267	CP2 mannose-ethanolamine phosphotransferase activity	1	0.531758	0.82151
		GO:0051880	G-quadruplex DNA binding	1	0.531758	0.82151
		GO:0060590	ATPase regulator activity	1	0.531758	0.82151
		GO:0070182	DNA polymerase binding	1	0.531758	0.82151
		GO:0070567	cytidylyltransferase activity	1	0.531758	0.82151
		GO:0070569	uridylyltransferase activity	1	0.531758	0.82151
		GO:0072345	NAADP-sensitive calcium-release channel activity	1	0.531758	0.82151
		GO:0072349	modified amino acid transmembrane transporter activity	1	0.531758	0.82151
		GO:0080025	phosphatidylinositol-3,5-bisphosphate binding	1	0.531758	0.82151
		GO:0097157	pre-mRNA intronic binding	1	0.531758	0.82151
		GO:0016765	transferase activity, transferring alkyl or aryl (other than methyl) groups	10	0.534578	0.824852
		GO:0016701	oxidoreductase activity, acting on single donors with incorporation of molecular oxygen	8	0.536875	0.827381
		GO:0032182	ubiquitin-like protein binding	6	0.540538	0.831415
		GO:0016301	kinase activity	121	0.540817	0.831415
		GO:0004713	protein tyrosine kinase activity	15	0.5445	0.836054
		GO:0001228	transcriptional activator activity, RNA polymerase II transcription regulatory region sequence-specific binding	4	0.547191	0.838136
		GO:0046527	glucosyltransferase activity	4	0.547191	0.838136
		GO:0016772	transferase activity, transferring phosphorus-containing groups	151	0.551395	0.843547
		GO:0016758	transferase activity, transferring hexosyl groups	41	0.553065	0.845072
		GO:0019829	cation-transporting ATPase activity	7	0.557428	0.850704
		GO:0001077	transcriptional activator activity, RNA polymerase II core promoter proximal region sequence-specific binding	2	0.563428	0.852609
		GO:0008191	metalloendopeptidase inhibitor activity	2	0.563428	0.852609
		GO:0008241	peptidyl-dipeptidase activity	2	0.563428	0.852609
		GO:0010576	metalloenzyme regulator activity	2	0.563428	0.852609
		GO:0030151	molybdenum ion binding	2	0.563428	0.852609
		GO:0048551	metalloenzyme inhibitor activity	2	0.563428	0.852609
		GO:0050839	cell adhesion molecule binding	2	0.563428	0.852609
		GO:0005319	lipid transporter activity	5	0.565689	0.855
		GO:0050660	flavin adenine dinucleotide binding	17	0.567145	0.856171
		GO:0016829	lyase activity	37	0.570474	0.860162
		GO:0044822	poly(A) RNA binding	13	0.573817	0.864165
		GO:0022890	inorganic cation transmembrane transporter activity	92	0.575618	0.86584
		GO:0031406	carboxylic acid binding	11	0.578606	0.868255
		GO:0043177	organic acid binding	11	0.578606	0.868255
		GO:0005254	chloride channel activity	3	0.581909	0.869057
		GO:0015605	organophosphate ester transmembrane transporter activity	3	0.581909	0.869057
		GO:0019239	deaminase activity	3	0.581909	0.869057
		GO:0043015	gamma-tubulin binding	3	0.581909	0.869057
		GO:0016702	oxidoreductase activity, acting on single donors with incorporation of molecular oxygen, incorporation of two atoms of oxygen	7	0.594243	0.869787
		GO:0042625	ATPase coupled ion transmembrane transporter activity	7	0.594243	0.869787
		GO:0005515	protein binding	899	0.594729	0.869787
		GO:0051213	dioxygenase activity	10	0.596758	0.869787
		GO:0008324	cation transmembrane transporter activity	111	0.597347	0.869787
		GO:0016879	ligase activity, forming carbon-nitrogen bonds	13	0.600561	0.869787
		GO:0004983	neuropeptide Y receptor activity	8	0.605986	0.869787
		GO:0042802	identical protein binding	11	0.607459	0.869787
		GO:0004843	thiol-dependent ubiquitin-specific protease activity	5	0.608693	0.869787
		GO:0008171	O-methyltransferase activity	5	0.608693	0.869787
		GO:0005231	excitatory extracellular ligand-gated ion channel activity	14	0.610364	0.869787
		GO:0051082	unfolded protein binding	9	0.616601	0.869787
		GO:0003777	microtubule motor activity	30	0.61882	0.869787
		GO:0000987	core promoter proximal region sequence-specific DNA binding	6	0.61958	0.869787
		GO:0001159	core promoter proximal region DNA binding	6	0.61958	0.869787
		GO:0015036	disulfide oxidoreductase activity	6	0.61958	0.869787
		GO:0015276	ligand-gated ion channel activity	36	0.627205	0.869787
		GO:0022834	ligand-gated channel activity	36	0.627205	0.869787
		GO:0005230	extracellular ligand-gated ion channel activity	34	0.629822	0.869787
		GO:0002161	aminoacyl-tRNA editing activity	2	0.63147	0.869787
		GO:0003857	3-hydroxyacyl-CoA dehydrogenase activity	2	0.63147	0.869787
		GO:0004977	melanocortin receptor activity	2	0.63147	0.869787
		GO:0005337	nucleoside transmembrane transporter activity	2	0.63147	0.869787
		GO:0016715	oxidoreductase activity, acting on paired donors, with incorporation or reduction of molecular oxygen, reduced ascorbate as one donor, and incorporation of one atom of oxygen	2	0.63147	0.869787
		GO:1901682	sulfur compound transmembrane transporter activity	2	0.63147	0.869787
		GO:0003714	transcription corepressor activity	3	0.635824	0.869787
		GO:0004198	calcium-dependent cysteine-type endopeptidase activity	3	0.635824	0.869787
		GO:0005253	anion channel activity	3	0.635824	0.869787
		GO:0000179	rRNA (adenine-N6,N6-)-dimethyltransferase activity	1	0.636412	0.869787
		GO:0000339	RNA cap binding	1	0.636412	0.869787
		GO:0000702	oxidized base lesion DNA N-glycosylase activity	1	0.636412	0.869787
		GO:0001098	basal transcription machinery binding	1	0.636412	0.869787
		GO:0001099	basal RNA polymerase II transcription machinery binding	1	0.636412	0.869787
		GO:0003896	DNA primase activity	1	0.636412	0.869787
		GO:0003989	acetyl-CoA carboxylase activity	1	0.636412	0.869787
		GO:0003997	acyl-CoA oxidase activity	1	0.636412	0.869787
		GO:0004070	aspartate carbamoyltransferase activity	1	0.636412	0.869787
		GO:0004088	carbamoyl-phosphate synthase (glutamine-hydrolyzing) activity	1	0.636412	0.869787
		GO:0004415	hyalurononglucosaminidase activity	1	0.636412	0.869787
		GO:0004502	kynurenine 3-monooxygenase activity	1	0.636412	0.869787
		GO:0004523	RNA-DNA hybrid ribonuclease activity	1	0.636412	0.869787
		GO:0004576	oligosaccharyl transferase activity	1	0.636412	0.869787
		GO:0004579	dolichyl-diphosphooligosaccharide-protein glycotransferase activity	1	0.636412	0.869787
		GO:0004619	phosphoglycerate mutase activity	1	0.636412	0.869787
		GO:0004645	phosphorylase activity	1	0.636412	0.869787
		GO:0004735	pyrroline-5-carboxylate reductase activity	1	0.636412	0.869787
		GO:0004820	glycine-tRNA ligase activity	1	0.636412	0.869787
		GO:0005049	nuclear export signal receptor activity	1	0.636412	0.869787
		GO:0005113	patched binding	1	0.636412	0.869787
		GO:0005217	intracellular ligand-gated ion channel activity	1	0.636412	0.869787
		GO:0008093	cytoskeletal adaptor activity	1	0.636412	0.869787
		GO:0008097	5S rRNA binding	1	0.636412	0.869787
		GO:0008119	thiopurine S-methyltransferase activity	1	0.636412	0.869787
		GO:0008474	palmitoyl-(protein) hydrolase activity	1	0.636412	0.869787
		GO:0008603	cAMP-dependent protein kinase regulator activity	1	0.636412	0.869787
		GO:0009931	calcium-dependent protein serine/threonine kinase activity	1	0.636412	0.869787
		GO:0010857	calcium-dependent protein kinase activity	1	0.636412	0.869787
		GO:0015018	galactosylgalactosylxylosylprotein 3-beta-glucuronosyltransferase activity	1	0.636412	0.869787
		GO:0015278	calcium-release channel activity	1	0.636412	0.869787
		GO:0016174	NAD(P)H oxidase activity	1	0.636412	0.869787
		GO:0016421	CoA carboxylase activity	1	0.636412	0.869787
		GO:0016846	carbon-sulfur lyase activity	1	0.636412	0.869787
		GO:0016863	intramolecular oxidoreductase activity, transposing C=C bonds	1	0.636412	0.869787
		GO:0016929	SUMO-specific protease activity	1	0.636412	0.869787
		GO:0031386	protein tag	1	0.636412	0.869787
		GO:0032139	dinucleotide insertion or deletion binding	1	0.636412	0.869787
		GO:0032947	protein complex scaffold	1	0.636412	0.869787
		GO:0034593	phosphatidylinositol bisphosphate phosphatase activity	1	0.636412	0.869787
		GO:0042577	lipid phosphatase activity	1	0.636412	0.869787
		GO:0043142	single-stranded DNA-dependent ATPase activity	1	0.636412	0.869787
		GO:0045296	cadherin binding	1	0.636412	0.869787
		GO:0047196	long-chain-alcohol O-fatty-acyltransferase activity	1	0.636412	0.869787
		GO:0048487	beta-tubulin binding	1	0.636412	0.869787
		GO:0052866	phosphatidylinositol phosphate phosphatase activity	1	0.636412	0.869787
		GO:0072341	modified amino acid binding	1	0.636412	0.869787
		GO:0097200	cysteine-type endopeptidase activity involved in execution phase of apoptosis	1	0.636412	0.869787
		GO:0098599	palmitoyl hydrolase activity	1	0.636412	0.869787
		GO:0099604	ligand-gated calcium channel activity	1	0.636412	0.869787
		GO:0042803	protein homodimerization activity	8	0.638474	0.871655
		GO:0016779	nucleotidyltransferase activity	23	0.640664	0.873696
		GO:0017056	structural constituent of nuclear pore	4	0.64222	0.874868
		GO:0000976	transcription regulatory region sequence-specific DNA binding	12	0.643727	0.875022
		GO:0016835	carbon-oxygen lyase activity	12	0.643727	0.875022
		GO:0005088	Ras guanyl-nucleotide exchange factor activity	9	0.646869	0.878343
		GO:0004029	aldehyde dehydrogenase (NAD) activity	5	0.649118	0.878548
		GO:0004383	guanylate cyclase activity	5	0.649118	0.878548
		GO:0016799	hydrolase activity, hydrolyzing N-glycosyl compounds	5	0.649118	0.878548
		GO:0044212	transcription regulatory region DNA binding	16	0.650869	0.879969
		GO:0000062	fatty-acyl-CoA binding	6	0.656043	0.885059
		GO:0009975	cyclase activity	6	0.656043	0.885059
		GO:0000975	regulatory region DNA binding	17	0.658134	0.885976
		GO:0001067	regulatory region nucleic acid binding	17	0.658134	0.885976
		GO:0016747	transferase activity, transferring acyl groups other than amino-acyl groups	24	0.665956	0.895546
		GO:0005544	calcium-dependent phospholipid binding	8	0.669397	0.899211
		GO:0016903	oxidoreductase activity, acting on the aldehyde or oxo group of donors	9	0.675743	0.904874
		GO:0019905	syntaxin binding	9	0.675743	0.904874
		GO:1990837	sequence-specific double-stranded DNA binding	13	0.675774	0.904874
		GO:0004536	deoxyribonuclease activity	10	0.681863	0.912055
		GO:0036442	hydrogen-exporting ATPase activity	3	0.684668	0.912891
		GO:0046961	proton-transporting ATPase activity, rotational mechanism	3	0.684668	0.912891
		GO:0051119	sugar transmembrane transporter activity	3	0.684668	0.912891
		GO:0016893	endonuclease activity, active with either ribo- or deoxyribonucleic acids and producing 5'-phosphomonoesters	5	0.686787	0.913281
		GO:0016788	hydrolase activity, acting on ester bonds	109	0.687812	0.913281
		GO:0005338	nucleotide-sugar transmembrane transporter activity	2	0.690912	0.913281
		GO:0005351	sugar:proton symporter activity	2	0.690912	0.913281
		GO:0005402	cation:sugar symporter activity	2	0.690912	0.913281
		GO:0016881	acid-amino acid ligase activity	2	0.690912	0.913281
		GO:0019206	nucleoside kinase activity	2	0.690912	0.913281
		GO:0046912	transferase activity, transferring acyl groups, acyl groups converted into alkyl on transfer	2	0.690912	0.913281
		GO:0015075	ion transmembrane transporter activity	164	0.692189	0.913281
		GO:0004672	protein kinase activity	87	0.692456	0.913281
		GO:0016849	phosphorus-oxygen lyase activity	7	0.69431	0.913281
		GO:0001653	peptide receptor activity	23	0.695508	0.913281
		GO:0008528	G-protein coupled peptide receptor activity	23	0.695508	0.913281
		GO:0003899	DNA-directed RNA polymerase activity	8	0.698661	0.913281
		GO:0016209	antioxidant activity	8	0.698661	0.913281
		GO:0000213	tRNA-intron endonuclease activity	1	0.717682	0.913281
		GO:0001227	transcriptional repressor activity, RNA polymerase II transcription regulatory region sequence-specific binding	1	0.717682	0.913281
		GO:0004066	asparagine synthase (glutamine-hydrolyzing) activity	1	0.717682	0.913281
		GO:0004084	branched-chain-amino-acid transaminase activity	1	0.717682	0.913281
		GO:0004345	glucose-6-phosphate dehydrogenase activity	1	0.717682	0.913281
		GO:0004448	isocitrate dehydrogenase activity	1	0.717682	0.913281
		GO:0004514	nicotinate-nucleotide diphosphorylase (carboxylating) activity	1	0.717682	0.913281
		GO:0004525	ribonuclease III activity	1	0.717682	0.913281
		GO:0004571	mannosyl-oligosaccharide 1,2-alpha-mannosidase activity	1	0.717682	0.913281
		GO:0004649	poly(ADP-ribose) glycohydrolase activity	1	0.717682	0.913281
		GO:0004675	transmembrane receptor protein serine/threonine kinase activity	1	0.717682	0.913281
		GO:0005047	signal recognition particle binding	1	0.717682	0.913281
		GO:0005242	inward rectifier potassium channel activity	1	0.717682	0.913281
		GO:0005388	calcium-transporting ATPase activity	1	0.717682	0.913281
		GO:0005496	steroid binding	1	0.717682	0.913281
		GO:0015924	mannosyl-oligosaccharide mannosidase activity	1	0.717682	0.913281
		GO:0016176	superoxide-generating NADPH oxidase activator activity	1	0.717682	0.913281
		GO:0016423	tRNA (guanine) methyltransferase activity	1	0.717682	0.913281
		GO:0016504	peptidase activator activity	1	0.717682	0.913281
		GO:0016635	oxidoreductase activity, acting on the CH-CH group of donors, quinone or related compound as acceptor	1	0.717682	0.913281
		GO:0016778	diphosphotransferase activity	1	0.717682	0.913281
		GO:0017017	MAP kinase tyrosine/serine/threonine phosphatase activity	1	0.717682	0.913281
		GO:0017112	Rab guanyl-nucleotide exchange factor activity	1	0.717682	0.913281
		GO:0030552	cAMP binding	1	0.717682	0.913281
		GO:0032296	double-stranded RNA-specific ribonuclease activity	1	0.717682	0.913281
		GO:0032934	sterol binding	1	0.717682	0.913281
		GO:0033549	MAP kinase phosphatase activity	1	0.717682	0.913281
		GO:0034450	ubiquitin-ubiquitin ligase activity	1	0.717682	0.913281
		GO:0051731	polynucleotide 5'-hydroxyl-kinase activity	1	0.717682	0.913281
		GO:0097602	cullin family protein binding	1	0.717682	0.913281
		GO:0050661	NADP binding	4	0.723103	0.918585
		GO:0016836	hydro-lyase activity	7	0.723818	0.918585
		GO:0005261	cation channel activity	61	0.72739	0.918585
		GO:0000978	RNA polymerase II core promoter proximal region sequence-specific DNA binding	3	0.728432	0.918585
		GO:0005487	nucleocytoplasmic transporter activity	3	0.728432	0.918585
		GO:0016597	amino acid binding	3	0.728432	0.918585
		GO:0016706	oxidoreductase activity, acting on paired donors, with incorporation or reduction of molecular oxygen, 2-oxoglutarate as one donor, and incorporation of one atom each of oxygen into both donors	3	0.728432	0.918585
		GO:0016877	ligase activity, forming carbon-sulfur bonds	3	0.728432	0.918585
		GO:0030983	mismatched DNA binding	3	0.728432	0.918585
		GO:0015079	potassium ion transmembrane transporter activity	30	0.729983	0.919617
		GO:0008081	phosphoric diester hydrolase activity	10	0.732121	0.921387
		GO:0004402	histone acetyltransferase activity	2	0.742199	0.928488
		GO:0004602	glutathione peroxidase activity	2	0.742199	0.928488
		GO:0005344	oxygen transporter activity	2	0.742199	0.928488
		GO:0016886	ligase activity, forming phosphoric ester bonds	2	0.742199	0.928488
		GO:0017025	TBP-class protein binding	2	0.742199	0.928488
		GO:0035251	UDP-glucosyltransferase activity	2	0.742199	0.928488
		GO:0005089	Rho guanyl-nucleotide exchange factor activity	7	0.751312	0.937103
		GO:0016860	intramolecular oxidoreductase activity	8	0.751992	0.937103
		GO:0004812	aminoacyl-tRNA ligase activity	9	0.753348	0.937103
		GO:0016875	ligase activity, forming carbon-oxygen bonds	9	0.753348	0.937103
		GO:0016876	ligase activity, forming aminoacyl-tRNA and related compounds	9	0.753348	0.937103
		GO:0015035	protein disulfide oxidoreductase activity	5	0.753563	0.937103
		GO:0005267	potassium channel activity	27	0.760569	0.943809
		GO:0046872	metal ion binding	488	0.764486	0.943809
		GO:0044769	ATPase activity, coupled to transmembrane movement of ions, rotational mechanism	3	0.767269	0.943809
		GO:0003774	motor activity	33	0.76861	0.943809
		GO:0019842	vitamin binding	10	0.776805	0.943809
		GO:0005057	receptor signaling protein activity	11	0.777946	0.943809
		GO:0016620	oxidoreductase activity, acting on the aldehyde or oxo group of donors, NAD or NADP as acceptor	6	0.778806	0.943809
		GO:0001105	RNA polymerase II transcription coactivator activity	1	0.78079	0.943809
		GO:0001190	transcriptional activator activity, RNA polymerase II transcription factor binding	1	0.78079	0.943809
		GO:0003688	DNA replication origin binding	1	0.78079	0.943809
		GO:0003908	methylated-DNA-[protein]-cysteine S-methyltransferase activity	1	0.78079	0.943809
		GO:0004784	superoxide dismutase activity	1	0.78079	0.943809
		GO:0005375	copper ion transmembrane transporter activity	1	0.78079	0.943809
		GO:0005539	glycosaminoglycan binding	1	0.78079	0.943809
		GO:0008381	mechanically-gated ion channel activity	1	0.78079	0.943809
		GO:0008469	histone-arginine N-methyltransferase activity	1	0.78079	0.943809
		GO:0016273	arginine N-methyltransferase activity	1	0.78079	0.943809
		GO:0016274	protein-arginine N-methyltransferase activity	1	0.78079	0.943809
		GO:0016721	oxidoreductase activity, acting on superoxide radicals as acceptor	1	0.78079	0.943809
		GO:0016885	ligase activity, forming carbon-carbon bonds	1	0.78079	0.943809
		GO:0017150	tRNA dihydrouridine synthase activity	1	0.78079	0.943809
		GO:0022833	mechanically gated channel activity	1	0.78079	0.943809
		GO:0032135	DNA insertion or deletion binding	1	0.78079	0.943809
		GO:0032137	guanine/thymine mispair binding	1	0.78079	0.943809
		GO:0035312	5'-3' exodeoxyribonuclease activity	1	0.78079	0.943809
		GO:0051920	peroxiredoxin activity	1	0.78079	0.943809
		GO:0052742	phosphatidylinositol kinase activity	1	0.78079	0.943809
		GO:0070181	small ribosomal subunit rRNA binding	1	0.78079	0.943809
		GO:0098811	transcriptional repressor activity, RNA polymerase II activating transcription factor binding	1	0.78079	0.943809
		GO:0005488	binding	1982	0.784118	0.943809
		_v1g183435;NEMVEDRAFT_v1g181671;NEMVEDRAFT_v1g199219;NEMVEDRAFT_v1g208196;NEMVEDRAFT_v1g197092;NEMVEDRAFT_v1g247768;NEMVEDRAFT_v1g108976;NEMVEDRAFT_v1g201578;NEMVEDRAFT_v1g242688;NEMVEDRAFT_v1g112412;NEMVEDRAFT_v1g91871;NEMVEDRAFT_v1g221451;NEMVEDRAFT_v1g11702;NEMVEDRAFT_v1g171779;NEMVEDRAFT_v1g110323;NEMVEDRAFT_v1g111951;NEMVEDRAFT_v1g210670;NEMVEDRAFT_v1g185114;NEMVEDRAFT_v1g242845;NEMVEDRAFT_v…
		GO:0005126	cytokine receptor binding	2	0.786006	0.943809
		GO:0008296	3'-5'-exodeoxyribonuclease activity	2	0.786006	0.943809
		GO:0008297	single-stranded DNA exodeoxyribonuclease activity	2	0.786006	0.943809
		GO:0016868	intramolecular transferase activity, phosphotransferases	2	0.786006	0.943809
		GO:0019825	oxygen binding	2	0.786006	0.943809
		GO:0060090	binding, bridging	2	0.786006	0.943809
		GO:0016884	carbon-nitrogen ligase activity, with glutamine as amido-N-donor	4	0.789534	0.947139
		GO:0016773	phosphotransferase activity, alcohol group as acceptor	99	0.796551	0.952334
		GO:0046873	metal ion transmembrane transporter activity	71	0.797097	0.952334
		GO:0004970	ionotropic glutamate receptor activity	9	0.797313	0.952334
		GO:0008066	glutamate receptor activity	14	0.800188	0.952334
		GO:0001664	G-protein coupled receptor binding	7	0.800284	0.952334
		GO:0008378	galactosyltransferase activity	7	0.800284	0.952334
		GO:0004190	aspartic-type endopeptidase activity	3	0.801447	0.952334
		GO:0004965	G-protein coupled GABA receptor activity	3	0.801447	0.952334
		GO:0070001	aspartic-type peptidase activity	3	0.801447	0.952334
		GO:1901677	phosphate transmembrane transporter activity	3	0.801447	0.952334
		GO:0008276	protein methyltransferase activity	6	0.803659	0.954061
		GO:0000287	magnesium ion binding	13	0.815734	0.963206
		GO:0015144	carbohydrate transmembrane transporter activity	4	0.817617	0.963206
		GO:1901476	carbohydrate transporter activity	4	0.817617	0.963206
		GO:0003684	damaged DNA binding	8	0.818879	0.963206
		GO:0034062	RNA polymerase activity	8	0.818879	0.963206
		GO:0004185	serine-type carboxypeptidase activity	2	0.823115	0.963206
		GO:0008028	monocarboxylic acid transmembrane transporter activity	2	0.823115	0.963206
		GO:0015295	solute:proton symporter activity	2	0.823115	0.963206
		GO:0019904	protein domain specific binding	2	0.823115	0.963206
		GO:0008134	transcription factor binding	6	0.826283	0.963206
		GO:0046915	transition metal ion transmembrane transporter activity	6	0.826283	0.963206
		GO:0003909	DNA ligase activity	1	0.829795	0.963206
		GO:0003910	DNA ligase (ATP) activity	1	0.829795	0.963206
		GO:0003941	L-serine ammonia-lyase activity	1	0.829795	0.963206
		GO:0004869	cysteine-type endopeptidase inhibitor activity	1	0.829795	0.963206
		GO:0008409	5'-3' exonuclease activity	1	0.829795	0.963206
		GO:0015194	L-serine transmembrane transporter activity	1	0.829795	0.963206
		GO:0016615	malate dehydrogenase activity	1	0.829795	0.963206
		GO:0016624	oxidoreductase activity, acting on the aldehyde or oxo group of donors, disulfide as acceptor	1	0.829795	0.963206
		GO:0016783	sulfurtransferase activity	1	0.829795	0.963206
		GO:0016892	endoribonuclease activity, producing 3'-phosphomonoesters	1	0.829795	0.963206
		GO:0022889	serine transmembrane transporter activity	1	0.829795	0.963206
		GO:0036402	proteasome-activating ATPase activity	1	0.829795	0.963206
		GO:0047429	nucleoside-triphosphate diphosphatase activity	1	0.829795	0.963206
		GO:0015296	anion:cation symporter activity	3	0.831302	0.963206
		GO:0016814	hydrolase activity, acting on carbon-nitrogen (but not peptide) bonds, in cyclic amidines	3	0.831302	0.963206
		GO:0005085	guanyl-nucleotide exchange factor activity	17	0.833288	0.964618
		GO:0034061	DNA polymerase activity	4	0.842537	0.974426
		GO:0005044	scavenger receptor activity	13	0.846125	0.975777
		GO:0038024	cargo receptor activity	13	0.846125	0.975777
		GO:0051536	iron-sulfur cluster binding	12	0.846813	0.975777
		GO:0051540	metal cluster binding	12	0.846813	0.975777
		GO:0016874	ligase activity	32	0.853321	0.978317
		GO:0016278	lysine N-methyltransferase activity	2	0.85433	0.978317
		GO:0016279	protein-lysine N-methyltransferase activity	2	0.85433	0.978317
		GO:0034212	peptide N-acetyltransferase activity	3	0.85721	0.978317
		GO:0005244	voltage-gated ion channel activity	24	0.862617	0.978317
		GO:0022832	voltage-gated channel activity	24	0.862617	0.978317
		GO:0005234	extracellular-glutamate-gated ion channel activity	4	0.864525	0.978317
		GO:0005385	zinc ion transmembrane transporter activity	4	0.864525	0.978317
		GO:0005201	extracellular matrix structural constituent	6	0.865253	0.978317
		GO:0004656	procollagen-proline 4-dioxygenase activity	1	0.867848	0.978317
		GO:0004715	non-membrane spanning protein tyrosine kinase activity	1	0.867848	0.978317
		GO:0008310	single-stranded DNA 3'-5' exodeoxyribonuclease activity	1	0.867848	0.978317
		GO:0008601	protein phosphatase type 2A regulator activity	1	0.867848	0.978317
		GO:0010340	carboxyl-O-methyltransferase activity	1	0.867848	0.978317
		GO:0015165	pyrimidine nucleotide-sugar transmembrane transporter activity	1	0.867848	0.978317
		GO:0016433	rRNA (adenine) methyltransferase activity	1	0.867848	0.978317
		GO:0016618	hydroxypyruvate reductase activity	1	0.867848	0.978317
		GO:0016841	ammonia-lyase activity	1	0.867848	0.978317
		GO:0016894	endonuclease activity, active with either ribo- or deoxyribonucleic acids and producing 3'-phosphomonoesters	1	0.867848	0.978317
		GO:0017153	sodium:dicarboxylate symporter activity	1	0.867848	0.978317
		GO:0019798	procollagen-proline dioxygenase activity	1	0.867848	0.978317
		GO:0030267	glyoxylate reductase (NADP) activity	1	0.867848	0.978317
		GO:0031545	peptidyl-proline 4-dioxygenase activity	1	0.867848	0.978317
		GO:0051998	protein carboxyl O-methyltransferase activity	1	0.867848	0.978317
		GO:0022836	gated channel activity	56	0.86849	0.978317
		GO:0003690	double-stranded DNA binding	19	0.870063	0.979211
		GO:0004529	exodeoxyribonuclease activity	3	0.879562	0.984392
		GO:0004601	peroxidase activity	3	0.879562	0.984392
		GO:0016895	exodeoxyribonuclease activity, producing 5'-phosphomonoesters	3	0.879562	0.984392
		GO:0000030	mannosyltransferase activity	2	0.880432	0.984392
		GO:0051087	chaperone binding	2	0.880432	0.984392
		GO:0030276	clathrin binding	6	0.88184	0.984392
		GO:0001104	RNA polymerase II transcription cofactor activity	4	0.883822	0.984392
		GO:0016684	oxidoreductase activity, acting on peroxide as acceptor	4	0.883822	0.984392
		GO:0004519	endonuclease activity	9	0.894137	0.984392
		GO:0000175	3'-5'-exoribonuclease activity	1	0.897395	0.984392
		GO:0001191	transcriptional repressor activity, RNA polymerase II transcription factor binding	1	0.897395	0.984392
		GO:0004532	exoribonuclease activity	1	0.897395	0.984392
		GO:0004596	peptide alpha-N-acetyltransferase activity	1	0.897395	0.984392
		GO:0004879	RNA polymerase II transcription factor activity, ligand-activated sequence-specific DNA binding	1	0.897395	0.984392
		GO:0005245	voltage-gated calcium channel activity	1	0.897395	0.984392
		GO:0005372	water transmembrane transporter activity	1	0.897395	0.984392
		GO:0008454	alpha-1,3-mannosylglycoprotein 4-beta-N-acetylglucosaminyltransferase activity	1	0.897395	0.984392
		GO:0015166	polyol transmembrane transporter activity	1	0.897395	0.984392
		GO:0015168	glycerol transmembrane transporter activity	1	0.897395	0.984392
		GO:0015250	water channel activity	1	0.897395	0.984392
		GO:0015254	glycerol channel activity	1	0.897395	0.984392
		GO:0015279	store-operated calcium channel activity	1	0.897395	0.984392
		GO:0016634	oxidoreductase activity, acting on the CH-CH group of donors, oxygen as acceptor	1	0.897395	0.984392
		GO:0016896	exoribonuclease activity, producing 5'-phosphomonoesters	1	0.897395	0.984392
		GO:0019199	transmembrane receptor protein kinase activity	1	0.897395	0.984392
		GO:0030955	potassium ion binding	1	0.897395	0.984392
		GO:0031543	peptidyl-proline dioxygenase activity	1	0.897395	0.984392
		GO:0043566	structure-specific DNA binding	1	0.897395	0.984392
		GO:0098531	transcription factor activity, direct ligand regulated sequence-specific DNA binding	1	0.897395	0.984392
		GO:0042162	telomeric DNA binding	3	0.898742	0.984445
		GO:0005216	ion channel activity	87	0.900327	0.984445
		GO:0003746	translation elongation factor activity	2	0.902147	0.984445
		GO:0015491	cation:cation antiporter activity	2	0.902147	0.984445
		GO:0016891	endoribonuclease activity, producing 5'-phosphomonoesters	2	0.902147	0.984445
		GO:0070008	serine-type exopeptidase activity	2	0.902147	0.984445
		GO:0003682	chromatin binding	7	0.903449	0.985011
		GO:0000981	RNA polymerase II transcription factor activity, sequence-specific DNA binding	21	0.906396	0.987367
		GO:0009055	electron carrier activity	12	0.907242	0.987431
		GO:0008408	3'-5' exonuclease activity	6	0.909873	0.987987
		GO:0015267	channel activity	89	0.911005	0.987987
		GO:0022803	passive transmembrane transporter activity	89	0.911005	0.987987
		GO:0016917	GABA receptor activity	3	0.915124	0.987987
		GO:0001076	transcription factor activity, RNA polymerase II transcription factor binding	4	0.915335	0.987987
		GO:0043169	cation binding	515	0.917772	0.987987
		GO:0022838	substrate-specific channel activity	88	0.917847	0.987987
		GO:0030145	manganese ion binding	2	0.92013	0.987987
		GO:0042054	histone methyltransferase activity	2	0.92013	0.987987
		GO:0004549	tRNA-specific ribonuclease activity	1	0.920338	0.987987
		GO:0005086	ARF guanyl-nucleotide exchange factor activity	1	0.920338	0.987987
		GO:0005343	organic acid:sodium symporter activity	1	0.920338	0.987987
		GO:0015175	neutral amino acid transmembrane transporter activity	1	0.920338	0.987987
		GO:0016742	hydroxymethyl-, formyl- and related transferase activity	1	0.920338	0.987987
		GO:0018024	histone-lysine N-methyltransferase activity	1	0.920338	0.987987
		GO:0031420	alkali metal ion binding	1	0.920338	0.987987
		GO:0015085	calcium ion transmembrane transporter activity	10	0.922205	0.98816
		GO:0022843	voltage-gated cation channel activity	19	0.922325	0.98816
		GO:0004725	protein tyrosine phosphatase activity	13	0.92286	0.98816
		GO:0005251	delayed rectifier potassium channel activity	9	0.925813	0.990478
		GO:0016796	exonuclease activity, active with either ribo- or deoxyribonucleic acids and producing 5'-phosphomonoesters	4	0.928026	0.992001
		GO:0010181	FMN binding	2	0.934966	0.993924
		GO:0015368	calcium:cation antiporter activity	1	0.938152	0.993924
		GO:0019104	DNA N-glycosylase activity	1	0.938152	0.993924
		GO:0019888	protein phosphatase regulator activity	1	0.938152	0.993924
		GO:0030674	protein binding, bridging	1	0.938152	0.993924
		GO:0016410	N-acyltransferase activity	8	0.938553	0.993924
		GO:0036459	thiol-dependent ubiquitinyl hydrolase activity	8	0.938553	0.993924
		GO:0101005	ubiquitinyl hydrolase activity	8	0.938553	0.993924
		GO:0004521	endoribonuclease activity	3	0.940851	0.993924
		GO:0019783	ubiquitin-like protein-specific protease activity	9	0.942069	0.993924
		GO:1901681	sulfur compound binding	7	0.943421	0.993924
		GO:0001071	nucleic acid binding transcription factor activity	59	0.944088	0.993924
		GO:0003700	transcription factor activity, sequence-specific DNA binding	59	0.944088	0.993924
		GO:0005262	calcium channel activity	8	0.946113	0.993924
		GO:0016627	oxidoreductase activity, acting on the CH-CH group of donors	8	0.946113	0.993924
		GO:0003707	steroid hormone receptor activity	2	0.947161	0.993924
		GO:0004930	G-protein coupled receptor activity	251	0.948667	0.993924
		GO:0000988	transcription factor activity, protein binding	13	0.949968	0.993924
		GO:0004993	G-protein coupled serotonin receptor activity	15	0.951615	0.993924
		GO:0008227	G-protein coupled amine receptor activity	15	0.951615	0.993924
		GO:0099589	serotonin receptor activity	15	0.951615	0.993924
		GO:0003691	double-stranded telomeric DNA binding	1	0.951983	0.993924
		GO:0004075	biotin carboxylase activity	1	0.951983	0.993924
		GO:0004560	alpha-L-fucosidase activity	1	0.951983	0.993924
		GO:0015928	fucosidase activity	1	0.951983	0.993924
		GO:0016709	oxidoreductase activity, acting on paired donors, with incorporation or reduction of molecular oxygen, NAD(P)H as one donor, and incorporation of one atom of oxygen	1	0.951983	0.993924
		GO:0016840	carbon-nitrogen lyase activity	1	0.951983	0.993924
		GO:0019208	phosphatase regulator activity	1	0.951983	0.993924
		GO:0008234	cysteine-type peptidase activity	28	0.953994	0.995197
		GO:0099600	transmembrane receptor activity	289	0.959493	0.997908
		GO:0005249	voltage-gated potassium channel activity	15	0.960972	0.997908
		GO:0000155	phosphorelay sensor kinase activity	1	0.962722	0.997908
		GO:0004673	protein histidine kinase activity	1	0.962722	0.997908
		GO:0005310	dicarboxylic acid transmembrane transporter activity	1	0.962722	0.997908
		GO:0016775	phosphotransferase activity, nitrogenous group as acceptor	1	0.962722	0.997908
		GO:0004527	exonuclease activity	7	0.96295	0.997908
		GO:0016407	acetyltransferase activity	7	0.96295	0.997908
		GO:0051537	2 iron, 2 sulfur cluster binding	3	0.9662	0.999237
		GO:0000989	transcription factor activity, transcription factor binding	12	0.966439	0.999237
		GO:0072509	divalent inorganic cation transmembrane transporter activity	14	0.966618	0.999237
		GO:0004540	ribonuclease activity	5	0.967882	0.999391
		GO:0016646	oxidoreductase activity, acting on the CH-NH group of donors, NAD or NADP as acceptor	1	0.97106	0.999391
		GO:0003887	DNA-directed DNA polymerase activity	2	0.971982	0.999391
		GO:0003995	acyl-CoA dehydrogenase activity	2	0.971982	0.999391
		GO:0052890	oxidoreductase activity, acting on the CH-CH group of donors, with a flavin as acceptor	2	0.971982	0.999391
		GO:0008080	N-acetyltransferase activity	6	0.972227	0.999391
		GO:0003712	transcription cofactor activity	11	0.972338	0.999391
		GO:1901363	heterocyclic compound binding	771	0.973289	0.999551
		GO:0070405	ammonium ion binding	27	0.975405	1
		GO:0005509	calcium ion binding	122	0.976936	1
		GO:0004112	cyclic-nucleotide phosphodiesterase activity	1	0.977533	1
		GO:0004114	3',5'-cyclic-nucleotide phosphodiesterase activity	1	0.977533	1
		GO:0004888	transmembrane signaling receptor activity	263	0.981251	1
		GO:0005102	receptor binding	16	0.98129	1
		GO:0016671	oxidoreductase activity, acting on a sulfur group of donors, disulfide as acceptor	1	0.982559	1
		GO:0031624	ubiquitin conjugating enzyme binding	1	0.982559	1
		GO:0044390	ubiquitin-like protein conjugating enzyme binding	1	0.982559	1
		GO:0004871	signal transducer activity	286	0.985079	1
		GO:0003713	transcription coactivator activity	4	0.98746	1
		GO:0099516	ion antiporter activity	2	0.988231	1
		GO:0043565	sequence-specific DNA binding	58	0.98864	1
		GO:0016645	oxidoreductase activity, acting on the CH-NH group of donors	1	0.98949	1
		GO:0016861	intramolecular oxidoreductase activity, interconverting aldoses and ketoses	1	0.98949	1
		GO:0016500	protein-hormone receptor activity	3	0.989517	1
		GO:0004872	receptor activity	306	0.989818	1
		GO:0060089	molecular transducer activity	306	0.989818	1
		GO:0004518	nuclease activity	20	0.990551	1
		GO:0038023	signaling receptor activity	266	0.991003	1
		GO:0097159	organic cyclic compound binding	793	0.994284	1
		GO:0008083	growth factor activity	1	0.997701	1
		GO:0035240	dopamine binding	21	0.9978	1
		GO:1901338	catecholamine binding	21	0.9978	1
		GO:0005109	frizzled binding	1	0.998615	1
		GO:0001588	dopamine neurotransmitter receptor activity, coupled via Gs	20	0.998783	1
		GO:0004952	dopamine neurotransmitter receptor activity	20	0.998783	1
		GO:0030594	neurotransmitter receptor activity	20	0.998783	1
		GO:0099528	G-protein coupled neurotransmitter receptor activity	20	0.998783	1
		GO:0046983	protein dimerization activity	47	0.999641	1
		GO:0003676	nucleic acid binding	367	0.999978	1
		GO:0046982	protein heterodimerization activity	17	0.999997	1
		GO:0003677	DNA binding	161	1	1
Nematoda	Caenorhabditis elegans
		GO:0015291	secondary active transmembrane transporter activity	12	0.000846694	0.398004
		GO:0050291	sphingosine N-acyltransferase activity	2	0.00149083	0.398004
		GO:0017128	phospholipid scramblase activity	3	0.0040469	0.398004
		GO:0015297	antiporter activity	6	0.00730532	0.398004
		GO:0005355	glucose transmembrane transporter activity	2	0.00849275	0.398004
		GO:0015145	monosaccharide transmembrane transporter activity	2	0.00849275	0.398004
		GO:0015149	hexose transmembrane transporter activity	2	0.00849275	0.398004
		GO:0015271	outward rectifier potassium channel activity	2	0.00849275	0.398004
		GO:0005200	structural constituent of cytoskeleton	4	0.00925585	0.398004
		GO:0015299	solute:proton antiporter activity	3	0.00972157	0.398004
		GO:0008146	sulfotransferase activity	5	0.0118226	0.398004
		GO:0017112	Rab guanyl-nucleotide exchange factor activity	2	0.0137939	0.398004
		GO:0046875	ephrin receptor binding	2	0.0137939	0.398004
		GO:0003779	actin binding	8	0.0146393	0.398004
		GO:0016782	transferase activity, transferring sulfur-containing groups	6	0.0159191	0.398004
		GO:0000977	RNA polymerase II regulatory region sequence-specific DNA binding	8	0.0178341	0.398004
		GO:0044822	poly(A) RNA binding	7	0.0194368	0.398004
		GO:0022804	active transmembrane transporter activity	15	0.0196977	0.398004
		GO:0005102	receptor binding	14	0.0214573	0.398004
		GO:0001012	RNA polymerase II regulatory region DNA binding	8	0.0215009	0.398004
		GO:0005088	Ras guanyl-nucleotide exchange factor activity	4	0.024322	0.398004
		GO:0005548	phospholipid transporter activity	3	0.0260491	0.398004
		GO:0015298	solute:cation antiporter activity	3	0.0260491	0.398004
		GO:0031545	peptidyl-proline 4-dioxygenase activity	2	0.0275167	0.398004
		GO:0003730	mRNA 3'-UTR binding	3	0.0303842	0.398004
		GO:0051119	sugar transmembrane transporter activity	3	0.0303842	0.398004
		GO:0044212	transcription regulatory region DNA binding	10	0.0332607	0.398004
		GO:0000975	regulatory region DNA binding	10	0.0347606	0.398004
		GO:0001067	regulatory region nucleic acid binding	10	0.0347606	0.398004
		GO:0031543	peptidyl-proline dioxygenase activity	2	0.0357633	0.398004
		GO:0000171	ribonuclease MRP activity	1	0.0386576	0.398004
		GO:0003881	CDP-diacylglycerol-inositol 3-phosphatidyltransferase activity	1	0.0386576	0.398004
		GO:0003948	N4-(beta-N-acetylglucosaminyl)-L-asparaginase activity	1	0.0386576	0.398004
		GO:0004102	choline O-acetyltransferase activity	1	0.0386576	0.398004
		GO:0004123	cystathionine gamma-lyase activity	1	0.0386576	0.398004
		GO:0004132	dCMP deaminase activity	1	0.0386576	0.398004
		GO:0004349	glutamate 5-kinase activity	1	0.0386576	0.398004
		GO:0004350	glutamate-5-semialdehyde dehydrogenase activity	1	0.0386576	0.398004
		GO:0004351	glutamate decarboxylase activity	1	0.0386576	0.398004
		GO:0004373	glycogen (starch) synthase activity	1	0.0386576	0.398004
		GO:0004772	sterol O-acyltransferase activity	1	0.0386576	0.398004
		GO:0005313	L-glutamate transmembrane transporter activity	1	0.0386576	0.398004
		GO:0015086	cadmium ion transmembrane transporter activity	1	0.0386576	0.398004
		GO:0015136	sialic acid transmembrane transporter activity	1	0.0386576	0.398004
		GO:0015172	acidic amino acid transmembrane transporter activity	1	0.0386576	0.398004
		GO:0015222	serotonin transmembrane transporter activity	1	0.0386576	0.398004
		GO:0016413	O-acetyltransferase activity	1	0.0386576	0.398004
		GO:0030235	nitric-oxide synthase regulator activity	1	0.0386576	0.398004
		GO:0033204	ribonuclease P RNA binding	1	0.0386576	0.398004
		GO:0034736	cholesterol O-acyltransferase activity	1	0.0386576	0.398004
		GO:0044540	L-cystine L-cysteine-lyase (deaminating)	1	0.0386576	0.398004
		GO:0071885	N-terminal protein N-methyltransferase activity	1	0.0386576	0.398004
		GO:0080146	L-cysteine desulfhydrase activity	1	0.0386576	0.398004
		GO:0015294	solute:cation symporter activity	5	0.0398873	0.398004
		GO:0015179	L-amino acid transmembrane transporter activity	3	0.0401134	0.398004
		GO:0046873	metal ion transmembrane transporter activity	15	0.0404505	0.398004
		GO:0046943	carboxylic acid transmembrane transporter activity	6	0.0416408	0.398365
		GO:0008514	organic anion transmembrane transporter activity	7	0.0434524	0.398365
		GO:0005342	organic acid transmembrane transporter activity	6	0.0443123	0.398365
		GO:0004697	protein kinase C activity	2	0.0448251	0.398365
		GO:0005451	monovalent cation:proton antiporter activity	2	0.0448251	0.398365
		GO:0015385	sodium:proton antiporter activity	2	0.0448251	0.398365
		GO:0022892	substrate-specific transporter activity	38	0.0471944	0.412764
		GO:0015075	ion transmembrane transporter activity	31	0.0482222	0.415163
		GO:0003729	mRNA binding	5	0.0567069	0.451313
		GO:0015293	symporter activity	5	0.0604921	0.451313
		GO:0016410	N-acyltransferase activity	5	0.0604921	0.451313
		GO:0008324	cation transmembrane transporter activity	22	0.0606351	0.451313
		GO:0022891	substrate-specific transmembrane transporter activity	33	0.0626798	0.451313
		GO:0008092	cytoskeletal protein binding	10	0.0654468	0.451313
		GO:0004866	endopeptidase inhibitor activity	5	0.0684826	0.451313
		GO:0005085	guanyl-nucleotide exchange factor activity	5	0.0726866	0.451313
		GO:0000980	RNA polymerase II distal enhancer sequence-specific DNA binding	1	0.0758243	0.451313
		GO:0003847	1-alkyl-2-acetylglycerophosphocholine esterase activity	1	0.0758243	0.451313
		GO:0003868	4-hydroxyphenylpyruvate dioxygenase activity	1	0.0758243	0.451313
		GO:0003958	NADPH-hemoprotein reductase activity	1	0.0758243	0.451313
		GO:0004613	phosphoenolpyruvate carboxykinase (GTP) activity	1	0.0758243	0.451313
		GO:0004691	cAMP-dependent protein kinase activity	1	0.0758243	0.451313
		GO:0004703	G-protein coupled receptor kinase activity	1	0.0758243	0.451313
		GO:0004818	glutamate-tRNA ligase activity	1	0.0758243	0.451313
		GO:0004827	proline-tRNA ligase activity	1	0.0758243	0.451313
		GO:0005159	insulin-like growth factor receptor binding	1	0.0758243	0.451313
		GO:0005391	sodium:potassium-exchanging ATPase activity	1	0.0758243	0.451313
		GO:0008467	[heparan sulfate]-glucosamine 3-sulfotransferase 1 activity	1	0.0758243	0.451313
		GO:0008556	potassium-transporting ATPase activity	1	0.0758243	0.451313
		GO:0016774	phosphotransferase activity, carboxyl group as acceptor	1	0.0758243	0.451313
		GO:0019166	trans-2-enoyl-CoA reductase (NADPH) activity	1	0.0758243	0.451313
		GO:0035175	histone kinase activity (H3-S10 specific)	1	0.0758243	0.451313
		GO:0045294	alpha-catenin binding	1	0.0758243	0.451313
		GO:0046975	histone methyltransferase activity (H3-K36 specific)	1	0.0758243	0.451313
		GO:0047961	glycine N-acyltransferase activity	1	0.0758243	0.451313
		GO:0005351	sugar:proton symporter activity	2	0.0761745	0.451313
		GO:0005402	cation:sugar symporter activity	2	0.0761745	0.451313
		GO:0008509	anion transmembrane transporter activity	11	0.0793266	0.464989
		GO:0061135	endopeptidase regulator activity	5	0.0815078	0.470858
		GO:0000976	transcription regulatory region sequence-specific DNA binding	8	0.0832407	0.470858
		GO:0015144	carbohydrate transmembrane transporter activity	3	0.0846006	0.470858
		GO:0099516	ion antiporter activity	3	0.0846006	0.470858
		GO:1901476	carbohydrate transporter activity	3	0.0846006	0.470858
		GO:0005184	neuropeptide hormone activity	2	0.0877916	0.474247
		GO:0008374	O-acyltransferase activity	2	0.0877916	0.474247
		GO:0015295	solute:proton symporter activity	2	0.0877916	0.474247
		GO:0015081	sodium ion transmembrane transporter activity	6	0.0887042	0.474524
		GO:1990837	sequence-specific double-stranded DNA binding	8	0.0965389	0.496497
		GO:0022890	inorganic cation transmembrane transporter activity	17	0.0970315	0.496497
		GO:0015491	cation:cation antiporter activity	2	0.099892	0.496497
		GO:0005249	voltage-gated potassium channel activity	3	0.0999872	0.496497
		GO:0030414	peptidase inhibitor activity	5	0.100765	0.496497
		GO:0003810	protein-glutamine gamma-glutamyltransferase activity	1	0.111558	0.496497
		GO:0004531	deoxyribonuclease II activity	1	0.111558	0.496497
		GO:0004611	phosphoenolpyruvate carboxykinase activity	1	0.111558	0.496497
		GO:0004690	cyclic nucleotide-dependent protein kinase activity	1	0.111558	0.496497
		GO:0008504	monoamine transmembrane transporter activity	1	0.111558	0.496497
		GO:0015238	drug transmembrane transporter activity	1	0.111558	0.496497
		GO:0017154	semaphorin receptor activity	1	0.111558	0.496497
		GO:0017169	CDP-alcohol phosphatidyltransferase activity	1	0.111558	0.496497
		GO:0019202	amino acid kinase activity	1	0.111558	0.496497
		GO:0070361	mitochondrial light strand promoter anti-sense binding	1	0.111558	0.496497
		GO:0097157	pre-mRNA intronic binding	1	0.111558	0.496497
		GO:1990239	steroid hormone binding	1	0.111558	0.496497
		GO:0008028	monocarboxylic acid transmembrane transporter activity	2	0.112421	0.496497
		GO:0008068	extracellular-glutamate-gated chloride channel activity	2	0.112421	0.496497
		GO:0004867	serine-type endopeptidase inhibitor activity	4	0.113536	0.496497
		GO:0022840	leak channel activity	4	0.113536	0.496497
		GO:0022841	potassium ion leak channel activity	4	0.113536	0.496497
		GO:0022842	narrow pore channel activity	4	0.113536	0.496497
		GO:0008158	hedgehog receptor activity	3	0.116399	0.505006
		GO:0005179	hormone activity	4	0.120083	0.512088
		GO:0015079	potassium ion transmembrane transporter activity	6	0.124793	0.512088
		GO:0000049	tRNA binding	2	0.125329	0.512088
		GO:0019902	phosphatase binding	2	0.125329	0.512088
		GO:0061134	peptidase regulator activity	5	0.127714	0.512088
		GO:0004713	protein tyrosine kinase activity	6	0.129745	0.512088
		GO:0051213	dioxygenase activity	3	0.133737	0.512088
		GO:0005515	protein binding	144	0.134324	0.512088
		GO:0015077	monovalent inorganic cation transmembrane transporter activity	13	0.138522	0.512088
		GO:0003746	translation elongation factor activity	2	0.138566	0.512088
		GO:0004402	histone acetyltransferase activity	2	0.138566	0.512088
		GO:0071855	neuropeptide receptor binding	2	0.138566	0.512088
		GO:1901505	carbohydrate derivative transporter activity	2	0.138566	0.512088
		GO:0022857	transmembrane transporter activity	37	0.139015	0.512088
		GO:0001664	G-protein coupled receptor binding	4	0.140655	0.512088
		GO:0003774	motor activity	4	0.140655	0.512088
		GO:0003713	transcription coactivator activity	3	0.142723	0.512088
		GO:0015171	amino acid transmembrane transporter activity	3	0.142723	0.512088
		GO:0005215	transporter activity	43	0.144188	0.512088
		GO:0000900	translation repressor activity, nucleic acid binding	1	0.145912	0.512088
		GO:0001158	enhancer sequence-specific DNA binding	1	0.145912	0.512088
		GO:0004708	MAP kinase kinase activity	1	0.145912	0.512088
		GO:0005242	inward rectifier potassium channel activity	1	0.145912	0.512088
		GO:0016846	carbon-sulfur lyase activity	1	0.145912	0.512088
		GO:0030172	troponin C binding	1	0.145912	0.512088
		GO:0030976	thiamine pyrophosphate binding	1	0.145912	0.512088
		GO:0035326	enhancer binding	1	0.145912	0.512088
		GO:0070991	medium-chain-acyl-CoA dehydrogenase activity	1	0.145912	0.512088
		GO:0090079	translation regulator activity, nucleic acid binding	1	0.145912	0.512088
		GO:0090484	drug transporter activity	1	0.145912	0.512088
		GO:0005096	GTPase activator activity	4	0.147805	0.512206
		GO:0030170	pyridoxal phosphate binding	4	0.147805	0.512206
		GO:0005057	receptor signaling protein activity	3	0.151902	0.523114
		GO:0098772	molecular function regulator	14	0.162473	0.53179
		GO:0005326	neurotransmitter transporter activity	2	0.165855	0.53179
		GO:0016706	oxidoreductase activity, acting on paired donors, with incorporation or reduction of molecular oxygen, 2-oxoglutarate as one donor, and incorporation of one atom each of oxygen into both donors	2	0.165855	0.53179
		GO:0061733	peptide-lysine-N-acetyltransferase activity	2	0.165855	0.53179
		GO:0016746	transferase activity, transferring acyl groups	11	0.174459	0.53179
		GO:0003785	actin monomer binding	1	0.178942	0.53179
		GO:0004356	glutamate-ammonia ligase activity	1	0.178942	0.53179
		GO:0004526	ribonuclease P activity	1	0.178942	0.53179
		GO:0004653	polypeptide N-acetylgalactosaminyltransferase activity	1	0.178942	0.53179
		GO:0004709	MAP kinase kinase kinase activity	1	0.178942	0.53179
		GO:0005277	acetylcholine transmembrane transporter activity	1	0.178942	0.53179
		GO:0005452	inorganic anion exchanger activity	1	0.178942	0.53179
		GO:0016211	ammonia ligase activity	1	0.178942	0.53179
		GO:0016653	oxidoreductase activity, acting on NAD(P)H, heme protein as acceptor	1	0.178942	0.53179
		GO:0030151	molybdenum ion binding	1	0.178942	0.53179
		GO:0030371	translation repressor activity	1	0.178942	0.53179
		GO:0031435	mitogen-activated protein kinase kinase kinase binding	1	0.178942	0.53179
		GO:0035173	histone kinase activity	1	0.178942	0.53179
		GO:0035174	histone serine kinase activity	1	0.178942	0.53179
		GO:0042813	Wnt-activated receptor activity	1	0.178942	0.53179
		GO:0045296	cadherin binding	1	0.178942	0.53179
		GO:1901375	acetate ester transmembrane transporter activity	1	0.178942	0.53179
		GO:0003690	double-stranded DNA binding	8	0.179378	0.53179
		GO:0008519	ammonium transmembrane transporter activity	2	0.179826	0.53179
		GO:0015296	anion:cation symporter activity	2	0.179826	0.53179
		GO:0005319	lipid transporter activity	3	0.180481	0.53179
		GO:0022843	voltage-gated cation channel activity	3	0.180481	0.53179
		GO:0004674	protein serine/threonine kinase activity	15	0.192409	0.545044
		GO:0005089	Rho guanyl-nucleotide exchange factor activity	2	0.193966	0.545044
		GO:0016831	carboxy-lyase activity	2	0.193966	0.545044
		GO:0005267	potassium channel activity	5	0.196742	0.545044
		GO:0003723	RNA binding	21	0.200287	0.545044
		GO:0030695	GTPase regulator activity	4	0.201387	0.545044
		GO:1901363	heterocyclic compound binding	123	0.207553	0.545044
		GO:0008137	NADH dehydrogenase (ubiquinone) activity	2	0.208241	0.545044
		GO:0016655	oxidoreductase activity, acting on NAD(P)H, quinone or similar compound as acceptor	2	0.208241	0.545044
		GO:0050136	NADH dehydrogenase (quinone) activity	2	0.208241	0.545044
		GO:0008276	protein methyltransferase activity	3	0.210359	0.545044
		GO:0004712	protein serine/threonine/tyrosine kinase activity	1	0.210697	0.545044
		GO:0004768	stearoyl-CoA 9-desaturase activity	1	0.210697	0.545044
		GO:0005158	insulin receptor binding	1	0.210697	0.545044
		GO:0005315	inorganic phosphate transmembrane transporter activity	1	0.210697	0.545044
		GO:0005436	sodium:phosphate symporter activity	1	0.210697	0.545044
		GO:0008307	structural constituent of muscle	1	0.210697	0.545044
		GO:0015319	sodium:inorganic phosphate symporter activity	1	0.210697	0.545044
		GO:0016215	acyl-CoA desaturase activity	1	0.210697	0.545044
		GO:0016717	oxidoreductase activity, acting on paired donors, with oxidation of a pair of donors resulting in the reduction of molecular oxygen to two molecules of water	1	0.210697	0.545044
		GO:0016880	acid-ammonia (or amide) ligase activity	1	0.210697	0.545044
		GO:0016889	endodeoxyribonuclease activity, producing 3'-phosphomonoesters	1	0.210697	0.545044
		GO:0017022	myosin binding	1	0.210697	0.545044
		GO:0034483	heparan sulfate sulfotransferase activity	1	0.210697	0.545044
		GO:0042562	hormone binding	1	0.210697	0.545044
		GO:0045182	translation regulator activity	1	0.210697	0.545044
		GO:0046915	transition metal ion transmembrane transporter activity	3	0.220552	0.56787
		GO:0097159	organic cyclic compound binding	123	0.2216	0.567883
		GO:0003954	NADH dehydrogenase activity	2	0.222619	0.567883
		GO:0004124	cysteine synthase activity	1	0.241228	0.596848
		GO:0004869	cysteine-type endopeptidase inhibitor activity	1	0.241228	0.596848
		GO:0015114	phosphate ion transmembrane transporter activity	1	0.241228	0.596848
		GO:0015347	sodium-independent organic anion transmembrane transporter activity	1	0.241228	0.596848
		GO:0015929	hexosaminidase activity	1	0.241228	0.596848
		GO:0016628	oxidoreductase activity, acting on the CH-CH group of donors, NAD or NADP as acceptor	1	0.241228	0.596848
		GO:0004672	protein kinase activity	21	0.241556	0.596848
		GO:0060589	nucleoside-triphosphatase regulator activity	4	0.24268	0.59695
		GO:0030246	carbohydrate binding	15	0.249275	0.607959
		GO:0003697	single-stranded DNA binding	2	0.251569	0.607959
		GO:0005234	extracellular-glutamate-gated ion channel activity	2	0.251569	0.607959
		GO:0015370	solute:sodium symporter activity	2	0.251569	0.607959
		GO:0004721	phosphoprotein phosphatase activity	9	0.261546	0.623805
		GO:0018024	histone-lysine N-methyltransferase activity	2	0.26609	0.623805
		GO:0019842	vitamin binding	2	0.26609	0.623805
		GO:0004857	enzyme inhibitor activity	5	0.268184	0.623805
		GO:0030234	enzyme regulator activity	10	0.270053	0.623805
		GO:0004549	tRNA-specific ribonuclease activity	1	0.27058	0.623805
		GO:0015662	ATPase activity, coupled to transmembrane movement of ions, phosphorylative mechanism	1	0.27058	0.623805
		GO:0017147	Wnt-protein binding	1	0.27058	0.623805
		GO:0017153	sodium:dicarboxylate symporter activity	1	0.27058	0.623805
		GO:0030971	receptor tyrosine kinase binding	1	0.27058	0.623805
		GO:0042800	histone methyltransferase activity (H3-K4 specific)	1	0.27058	0.623805
		GO:0004601	peroxidase activity	2	0.280609	0.641559
		GO:0034212	peptide N-acetyltransferase activity	2	0.280609	0.641559
		GO:0032553	ribonucleotide binding	48	0.294582	0.651354
		GO:0016684	oxidoreductase activity, acting on peroxide as acceptor	2	0.295105	0.651354
		GO:0016830	carbon-carbon lyase activity	2	0.295105	0.651354
[truncated: 9,009 more rows]
